# Supplementary material for: Design of siRNA molecules for silencing of membrane glycoprotein, nucleocapsid phosphoprotein, and surface glycoprotein genes of SARS-CoV2
Source: J Genet Eng Biotechnol. 2022 Apr 28;20:65. doi: 10.1186/s43141-022-00346-z (PMC9047631; doi:10.1186/s43141-022-00346-z)
Supplement: Supplementary file 10 — Additional file 10: Supplementary Table 10. List of siRNAs predicted by i-Score Designer for various conserved regions of the 'M' gene [file 43141_2022_346_MOESM10_ESM.xlsx]

## Sheet: siRNAs for Region_6 of M gene
Supplementary Table 10: List of siRNAs predicted by i-Score Designer for various conserved regions of the 'M' gene List of siRNAs predicted by i-Score Designer for the ‘conserved region 6’ of the M gene
Pos.	Sense	Antisense	Sec. dG	5’end	3’end	Whole dG	GC stretch	%GC	Ui-Tei	Amarzguioui	Hsieh	Takasaki	s-Biopredsi		i-Score		Reynolds	Katoh	DSIR
													Score	Rank	Score	Rank			Score	Rank
53	CAUUCAAUCCAGAAACUAA	UUAGUUUCUGGAUUGAAUGac	0	-2.1	-0.9	-31.2	2	31.6	Ia	4	1	2.3	0.857	1	82.1	1	7	94.3	90.6	3
40	CGUUCCAUGUGGUCAUUCA	UGAAUGACCACAUGGAACGcg	-0.2	-2.4	-2.1	-37.3	2	47.4	Ia	3	0	-2.4	0.844	2	74.2	2	8	69	91.8	1
41	GUUCCAUGUGGUCAUUCAA	UUGAAUGACCACAUGGAACgc	-0.2	-2.2	-0.9	-35.8	2	42.1	Ia	3	1	9.8	0.826	3	72.3	3	7	77.2	91.6	2
2	GCUACUUCAUUGCUUCUUU	AAAGAAGCAAUGAAGUAGC	-0.2	-3.4	-0.9	-33.3	2	36.8	Ia	4	1	7.5		61	69.7	4	7	64.1		61
49	UGGUCAUUCAAUCCAGAAA	UUUCUGGAUUGAAUGACCAca	-0.8	-2.1	-0.9	-34.7	2	36.8	II	3	1	-4	0.801	5	66.5	5	7	71.9	84.9	8
57	CAAUCCAGAAACUAACAUU	AAUGUUAGUUUCUGGAUUGaa	3.1	-2.1	-0.9	-31	2	31.6	Ia	3	0	-2.4	0.783	9	66.2	6	7	80.6	81.2	11
48	GUGGUCAUUCAAUCCAGAA	UUCUGGAUUGAAUGACCACau	-1	-2.2	-0.9	-36	2	42.1	Ib	3	-1	9.7	0.821	4	65.9	7	5	69.4	86.4	4
	siRNAs with i-Score ≥ 65 are shown

## Sheet: siRNAs for Region_8 of M gene
Supplementary Table 10 List of siRNAs predicted by i-Score Designer for the ‘conserved region 8’ of the M gene
Sr. No.	Pos.	Sense	Antisense	Sec. dG	5’end	3’end	Whole dG	GC stretch	%GC	Ui-Tei	Amarzguioui	Hsieh	Takasaki	s-Biopredsi		i-Score		Reynolds	Katoh	DSIR
														Score	Rank	Score	Rank			Score	Rank
1	100	CGAACGCUUUCUUAUUACA	UGUAAUAAGAAAGCGUUCGug	0.6	-2.4	-2.1	-31.9	3	36.8	Ia	3	1	5	0.871	1	75.2	1	9	81.2	94.8	1
2	101	GAACGCUUUCUUAUUACAA	UUGUAAUAAGAAAGCGUUCgu	0.9	-2.4	-0.9	-30.4	3	31.6	Ia	2	0	9.8	0.851	2	72.2	2	8	77.8	88.5	8
3	91	GCUACAUCACGAACGCUUU	AAAGCGUUCGUGAUGUAGCaa	0.7	-3.4	-0.9	-36.5	3	47.4	Ib	5	3	7.1	0.811	11	71.1	3	5	70.2	89.1	7
4	102	AACGCUUUCUUAUUACAAA	UUUGUAAUAAGAAAGCGUUcg	4	-0.9	-0.9	-28.9	3	26.3	II	2	0	-6.6	0.836	5	70.6	4	8	81.8	85.4	14
5	63	CAAGGACCUGCCUAAAGAA	UUCUUUAGGCAGGUCCUUGau	-1.6	-2.1	-0.9	-37.8	3	47.4	Ia	3	1	4.6	0.847	3	70.6	5	7	77.7	91	5
6	98	CACGAACGCUUUCUUAUUA	UAAUAAGAAAGCGUUCGUGau	0.6	-2.1	-1.3	-31.9	3	36.8	Ia	5	0	2.7	0.833	6	70.3	6	9	75.5	88.3	9
7	104	CGCUUUCUUAUUACAAAUU	AAUUUGUAAUAAGAAAGCGuu	3.5	-2.4	-0.9	-27.8	3	26.3	Ia	5	2	2.3	0.841	4	70.1	7	7	82.1	85.2	15
8	9	GAUCCUUCGUGGACAUCUU	AAGAUGUCCACGAAGGAUCac	-2.4	-2.4	-0.9	-37.8	2	47.4	Ia	2	3	2.5	0.766	24	70.1	8	6	68.8	81.1	26
9	95	CAUCACGAACGCUUUCUUA	UAAGAAAGCGUUCGUGAUGua	0.6	-2.1	-1.3	-34.2	3	42.1	Ia	3	0	8.1	0.812	9	67.7	9	7	63.3	86	11
10	60	CAUCAAGGACCUGCCUAAA	UUUAGGCAGGUCCUUGAUGuc	-1.6	-2.1	-0.9	-38	3	47.4	Ib	4	1	2.4	0.787	16	67.5	10	5	66.9	82.3	22
11	103	ACGCUUUCUUAUUACAAAU	AUUUGUAAUAAGAAAGCGUuc													67.3
12	72	GCCUAAAGAAAUCACUGUU	AACAGUGAUUUCUUUAGGCag													66.9
13	78	AGAAAUCACUGUUGCUACA	UGUAGCAACAGUGAUUUCUuu													65.8
14	84	CACUGUUGCUACAUCACGA	UCGUGAUGUAGCAACAGUGau													65.8
15	59	ACAUCAAGGACCUGCCUAA	UUAGGCAGGUCCUUGAUGUca													65.6
		siRNAs with i-Score ≥ 65 are shown
