# Supplementary material for: Design of siRNA molecules for silencing of membrane glycoprotein, nucleocapsid phosphoprotein, and surface glycoprotein genes of SARS-CoV2
Source: J Genet Eng Biotechnol. 2022 Apr 28;20:65. doi: 10.1186/s43141-022-00346-z (PMC9047631; doi:10.1186/s43141-022-00346-z)
Supplement: Supplementary file 11 — Additional file 11: Supplementary Table 11. List of siRNAs predicted by i-Score Designer for various conserved regions of the 'N' gene [file 43141_2022_346_MOESM11_ESM.xlsx]

## Sheet: siRNAs for Region_3 of N gene
Supplementary Table 11 List of siRNAs predicted by i-Score Designer for the ‘conserved region 3’ of the N gene
Pos.	Sense		Sec. dG	5’end	3’end	Whole dG	GC stretch	%GC	Ui-Tei	Amarzguioui	Hsieh	Takasaki	s-Biopredsi		i-Score		Reynolds	Katoh	DSIR
		Antisense											Score	Rank	Score	Rank			Score	Rank
32	CAAGGUUUACCCAAUAAUA	UAUUAUUGGGUAAACCUUGgg	-0.6	-2.1	-1.3	-31.2	3	31.6	Ia	3	2	0.1	0.877	1	79.6	1	9	82.9	97.5	1
30	CCCAAGGUUUACCCAAUAA	UUAUUGGGUAAACCUUGGGgc	-0.6	-3.3	-0.9	-35.4	3	42.1	Ia	5	0	4.7	0.839	4	75.3	2	9	77.8	86.1	6
73	CACUCAACAUGGCAAGGAA	UUCCUUGCCAUGUUGAGUGag	2.2	-2.1	-0.9	-37.7	3	47.4	Ib	4	2	2.3	0.866	2	74.5	3	7	79.5	94.1	2
29	CCCCAAGGUUUACCCAAUA	UAUUGGGUAAACCUUGGGGcc	-0.6	-3.3	-1.3	-37.8	4	47.4	Ib	6	0	4.7	0.802	8	71.7	4	8	79	80.6	15
60	GGUUCACCGCUCUCACUCA	UGAGUGAGAGCGGUGAACCaa	-1.3	-3.3	-2.1	-42.1	4	57.9	Ib	4	0	7.4	0.799	12	69.9	5	4	54.4	91.4	3
27	GGCCCCAAGGUUUACCCAA	UUGGGUAAACCUUGGGGCCga	-1.3	-3.3	-0.9	-42.1	6	57.9	Ib	4	-1	8.1	0.816	7	69.1	6	3	59.6	84.6	7
31	CCAAGGUUUACCCAAUAAU	AUUAUUGGGUAAACCUUGGgg	-0.6	-3.3	-1.1	-33.2	3	36.8	Ia	4	2	-0.3	0.848	3	68.9	7	8	79.2	88.8	5
1	CAGUGGGGCGCGAUCAAAA	UUUUGAUCGCGCCCCACUG	-0.9	-2.1	-0.9	-40.7	8	57.9	Ia	4	2	0.1		74	68.1	8	6	65.7		74
28	GCCCCAAGGUUUACCCAAU	AUUGGGUAAACCUUGGGGCcg	-0.8	-3.4	-1.1	-39.9	5	52.6	Ib	6	2	5	0.801	9	68	9	6	67.3	81.8	13
	siRNAs with i-Score ≥ 65 are shown

## Sheet: siRNAs for Region_4 of N gene
Supplementary Table 11 List of siRNAs predicted by i-Score Designer for the ‘conserved region 4’ of the N gene
Pos.	Sense		Sec. dG	5’end	3’end	Whole dG	GC stretch	%GC	Ui-Tei	Amarzguioui	Hsieh	Takasaki	s-Biopredsi		i-Score		Reynolds	Katoh	DSIR
		Antisense											Score	Rank	Score	Rank			Score	Rank
13	GCGUUCCAAUUAACACCAA	UUGGUGUUAAUUGGAACGCcu	0.3	-3.4	-0.9	-34.6	3	42.1	Ib	4	0	10.4	0.844	6	76.4	1	7	72.1	90.4	12
87	GGUGGUGACGGUAAAAUGA	UCAUUUUACCGUCACCACCac	-1.7	-3.3	-2.4	-37.3	3	47.4	Ia	3	2	12.8	0.809	22	76	2	6	81.2	86.1	24
6	GGACAAGGCGUUCCAAUUA	UAAUUGGAACGCCUUGUCCuc	-2	-3.3	-1.3	-37.2	4	47.4	Ia	5	0	9.8	0.831	11	75.6	3	8	80	90.8	11
7	GACAAGGCGUUCCAAUUAA	UUAAUUGGAACGCCUUGUCcu	-0.1	-2.4	-0.9	-34.8	4	42.1	Ia	4	0	7.5	0.841	7	75.5	4	9	80.9	94	7
89	UGGUGACGGUAAAAUGAAA	UUUCAUUUUACCGUCACCAcc	-1.5	-2.1	-0.9	-33.6	3	36.8	II	3	2	-3.4	0.816	18	74.3	5	7	83.2	80.9	45
54	GGCUACUACCGAAGAGCUA	UAGCUCUUCGGUAGUAGCCaa	-1.9	-3.3	-1.3	-40.3	3	52.6	Ib	4	2	7.8	0.838	8	72.9	6	5	72.9	99.9	2
48	CAAAUUGGCUACUACCGAA	UUCGGUAGUAGCCAAUUUGgu	-2.3	-2.1	-0.9	-34.9	3	42.1	Ib	2	0	0.1	0.853	1	72.1	7	6	73.8	95.4	5
14	CGUUCCAAUUAACACCAAU	AUUGGUGUUAAUUGGAACGcc	0.3	-2.4	-1.1	-32.3	2	36.8	Ib	4	0	5.3	0.796	27	71.6	8	6	82.9	81.3	44
63	CGAAGAGCUACCAGACGAA	UUCGUCUGGUAGCUCUUCGgu	2.2	-2.4	-0.9	-39.1	2	52.6	Ib	4	2	7	0.85	2	71.4	9	7	77.3	101.1	1
88	GUGGUGACGGUAAAAUGAA	UUCAUUUUACCGUCACCACca	-1.7	-2.2	-0.9	-34.9	3	42.1	Ia	3	1	5.1	0.817	16	71.3	10	6	86.1	86	25
96	GGUAAAAUGAAAGAUCUCA	UGAGAUCUUUCAUUUUACCgu													71.2
118	CAAGAUGGUAUUUCUACUA	UAGUAGAAAUACCAUCUUGga													71.1
15	GUUCCAAUUAACACCAAUA	UAUUGGUGUUAAUUGGAACgc													70.9
84	CGUGGUGGUGACGGUAAAA	UUUUACCGUCACCACCACGaa													70.5
104	GAAAGAUCUCAGUCCAAGA	UCUUGGACUGAGAUCUUUCau													69.7
115	GUCCAAGAUGGUAUUUCUA	UAGAAAUACCAUCUUGGACug													68.8
3	CGAGGACAAGGCGUUCCAA	UUGGAACGCCUUGUCCUCGag													68.2
12	GGCGUUCCAAUUAACACCA	UGGUGUUAAUUGGAACGCCuu													67.2
114	AGUCCAAGAUGGUAUUUCU	AGAAAUACCAUCUUGGACUga													66.8
137	CCUAGGAACUGGGCCAGAA	UUCUGGCCCAGUUCCUAGGua													66.8
83	UCGUGGUGGUGACGGUAAA	UUUACCGUCACCACCACGAau													66.6
117	CCAAGAUGGUAUUUCUACU	AGUAGAAAUACCAUCUUGGac													65.4
	siRNAs with i-Score ≥ 65 are shown

## Sheet: siRNAs for Region_7 of N gene
Supplementary Table 11 List of siRNAs predicted by i-Score Designer for the ‘conserved region 7’ of the N gene
Pos.	Sense		Sec. dG	5’end	3’end	Whole dG	GC stretch	%GC	Ui-Tei	Amarzguioui	Hsieh	Takasaki	s-Biopredsi		i-Score		Reynolds	Katoh	DSIR
		Antisense											Score	Rank	Score	Rank			Score	Rank
29	CGUGCUACAACUUCCUCAA	UUGAGGAAGUUGUAGCACGau	0.3	-2.4	-0.9	-37.1	2	47.4	Ib	3	1	0	0.854	1	75	1	6	63.6	98.2	1
2	CCGCAAUCCUGCUAACAAU	AUUGUUAGCAGGAUUGCGG	-1.9	-3.3	-1.1	-37.1	4	47.4	Ia	6	2	-0.3		98	71.6	2	6	75		98
45	CAAGGAACAACAUUGCCAA	UUGGCAAUGUUGUUCCUUGag	0	-2.1	-0.9	-35	3	42.1	Ib	3	1	2.3	0.849	2	71	3	6	77.3	89.2	5
83	GAGCAGAGGCGGCAGUCAA	UUGACUGCCGCCUCUGCUCcc	-2.5	-2.4	-0.9	-44.2	6	63.2	Ib	3	1	2.7	0.787	14	70.7	4	4	65.7	85.9	7
1	CCCGCAAUCCUGCUAACAA	UUGUUAGCAGGAUUGCGGG	-1.9	-3.3	-0.9	-39.3	5	52.6	Ia	5	0	2.3		99	68.5	5	6	70.4		99
32	GCUACAACUUCCUCAAGGA	UCCUUGAGGAAGUUGUAGCac	-1.5	-3.4	-2.4	-38.2	2	47.4	Ib	3	1	12	0.763	18	67.7	6	6	78.8	85.8	8
46	AAGGAACAACAUUGCCAAA	UUUGGCAAUGUUGUUCCUUga	0	-0.9	-0.9	-33.8	3	36.8	II	3	0	1.4	0.83	4	66.9	7	6	73.7	84.4	10
36	CAACUUCCUCAAGGAACAA	UUGUUCCUUGAGGAAGUUGua	-2.8	-2.1	-0.9	-35.3	2	42.1	Ib	2	0	2.3	0.843	3	66.6	8	6	75.4	89.6	3
52	CAACAUUGCCAAAAGGCUU	AAGCCUUUUGGCAAUGUUGuu	-3.8	-2.1	-0.9	-34.7	3	42.1	Ib	2	3	-4.9	0.825	6	65.7	9	4	75.7	82	16
9	CCUGCUAACAAUGCUGCAA	UUGCAGCAUUGUUAGCAGGau	-1.4	-3.3	-0.9	-37.6	2	47.4	II	3	1	5.7	0.806	10	65.4	10	4	65.7	89.6	4
33	CUACAACUUCCUCAAGGAA	UUCCUUGAGGAAGUUGUAGca													65.4
48	GGAACAACAUUGCCAAAAG	CUUUUGGCAAUGUUGUUCCuu													65.2
	siRNAs with i-Score ≥ 65 are shown

## Sheet: siRNAs for Region_10 of N gene
Supplementary Table 11 List of siRNAs predicted by i-Score Designer for the ‘conserved region 10’ of the N gene
Pos.	Sense		Sec. dG	5’end	3’end	Whole dG	GC stretch	%GC	Ui-Tei	Amarzguioui	Hsieh	Takasaki	s-Biopredsi		i-Score		Reynolds	Katoh	DSIR
		Antisense											Score	Rank	Score	Rank			Score	Rank
179	GGAACUGAUUACAAACAUU	AAUGUUUGUAAUCAGUUCCuu	2	-3.3	-0.9	-31.1	2	31.6	Ia	4	2	15.1	0.866	2	78.8	1	8	98.1	94	6
89	ACUAAAGCAUACAAUGUAA	UUACAUUGUAUGCUUUAGUgg	0	-2.2	-0.9	-30.2	2	26.3	II	3	2	3.5	0.867	1	75.1	2	8	91.1	97.4	2
94	AGCAUACAAUGUAACACAA	UUGUGUUACAUUGUAUGCUuu	0	-2.1	-0.9	-32.3	2	31.6	II	3	2	1.4	0.864	4	74.6	3	7	89.5	97.6	1
199	GCCGCAAAUUGCACAAUUU	AAAUUGUGCAAUUUGCGGCca	-1.6	-3.4	-0.9	-34.1	5	42.1	Ia	6	3	15.1	0.83	14	74.6	4	7	90	85.7	22
25	CCAAACUGUCACUAAGAAA	UUUCUUAGUGACAGUUUGGcc	0.8	-3.3	-0.9	-33.1	2	36.8	Ia	4	0	-2.6	0.819	24	74.5	5	8	81.6	86.6	20
160	CCAGGAACUAAUCAGACAA	UUGUCUGAUUAGUUCCUGGuc	1.2	-3.3	-0.9	-35.9	2	42.1	Ib	4	0	4.6	0.851	8	73.8	6	7	88.3	91.1	9
175	ACAAGGAACUGAUUACAAA	UUUGUAAUCAGUUCCUUGUcu	1.2	-2.2	-0.9	-32.1	2	31.6	II	2	1	-1	0.837	12	73.6	7	9	98.1	89.9	11
163	GGAACUAAUCAGACAAGGA	UCCUUGUCUGAUUAGUUCCug	1.2	-3.3	-2.4	-36.2	2	42.1	Ib	2	1	12.7	0.866	3	73.2	8	7	89.7	96.5	3
118	CGGCAGACGUGGUCCAGAA	UUCUGGACCACGUCUGCCGaa	-0.6	-2.4	-0.9	-43.3	4	63.2	Ib	4	1	-2.4	0.851	7	72.7	9	6	64	94.4	5
121	CAGACGUGGUCCAGAACAA	UUGUUCUGGACCACGUCUGcc	0	-2.1	-0.9	-39.4	2	52.6	Ia	3	2	-7.3	0.792	33	72.5	10	8	72.5	88	16
164	GAACUAAUCAGACAAGGAA	UUCCUUGUCUGAUUAGUUCcu													72.1
157	GGACCAGGAACUAAUCAGA	UCUGAUUAGUUCCUGGUCCcc													71.9
88	CACUAAAGCAUACAAUGUA	UACAUUGUAUGCUUUAGUGgc													71.8
174	GACAAGGAACUGAUUACAA	UUGUAAUCAGUUCCUUGUCug													71.8
10	CCAACAACAACAAGGCCAA	UUGGCCUUGUUGUUGUUGGcc													71.5
24	GCCAAACUGUCACUAAGAA	UUCUUAGUGACAGUUUGGCcu													70.7
81	GUACUGCCACUAAAGCAUA	UAUGCUUUAGUGGCAGUACgu													70.1
132	CAGAACAAACCCAAGGAAA	UUUCCUUGGGUUUGUUCUGga													70
76	AAAACGUACUGCCACUAAA	UUUAGUGGCAGUACGUUUUug													69.6
1	UGGUAAAGGCCAACAACAA	UUGUUGUUGGCCUUUACCA													69.5
227	GCUUCAGCGUUCUUCGGAA	UUCCGAAGAACGCUGAAGCgc													69.4
122	AGACGUGGUCCAGAACAAA	UUUGUUCUGGACCACGUCUgc													68.7
131	CCAGAACAAACCCAAGGAA	UUCCUUGGGUUUGUUCUGGac													68.5
23	GGCCAAACUGUCACUAAGA	UCUUAGUGACAGUUUGGCCuu													68.4
198	GGCCGCAAAUUGCACAAUU	AAUUGUGCAAUUUGCGGCCaa													68.3
11	CAACAACAACAAGGCCAAA	UUUGGCCUUGUUGUUGUUGgc													68.1
84	CUGCCACUAAAGCAUACAA	UUGUAUGCUUUAGUGGCAGua													67.4
17	CAACAAGGCCAAACUGUCA	UGACAGUUUGGCCUUGUUGuu													66.7
21	AAGGCCAAACUGUCACUAA	UUAGUGACAGUUUGGCCUUgu													66.5
247	GUCGCGCAUUGGCAUGGAA	UUCCAUGCCAAUGCGCGACau													65.7
26	CAAACUGUCACUAAGAAAU	AUUUCUUAGUGACAGUUUGgc													65.5
80	CGUACUGCCACUAAAGCAU	AUGCUUUAGUGGCAGUACGuu													65.3
47	GCUGCUGAGGCUUCUAAGA	UCUUAGAAGCCUCAGCAGCag													65.1
	siRNAs with i-Score ≥ 65 are shown

## Sheet: siRNAs for Region_11 of N gene
Supplementary Table 11 List of siRNAs predicted by i-Score Designer for the ‘conserved region 11’ of the N gene
Pos.	Sense		Sec. dG	5’end	3’end	Whole dG	GC stretch	%GC	Ui-Tei	Amarzguioui	Hsieh	Takasaki	s-Biopredsi		i-Score		Reynolds	Katoh	DSIR
		Antisense											Score	Rank	Score	Rank			Score	Rank
26	CCAUCAAAUUGGAUGACAA	UUGUCAUCCAAUUUGAUGGca	-3	-3.3	-0.9	-33.4	2	36.8	Ia	4	2	7.7	0.867	1	79.9	1	7	103.8	94.8	2
27	CAUCAAAUUGGAUGACAAA	UUUGUCAUCCAAUUUGAUGgc	-2.7	-2.1	-0.9	-31	2	31.6	Ia	4	1	4.6	0.849	3	76.7	2	6	96.2	89.6	5
36	GGAUGACAAAGAUCCAAAU	AUUUGGAUCUUUGUCAUCCaa	-3.3	-3.3	-1.1	-33.7	2	36.8	Ia	5	2	12.8	0.85	2	75.1	3	6	85.6	95.1	1
42	CAAAGAUCCAAAUUUCAAA	UUUGAAAUUUGGAUCUUUGuc	0.2	-2.1	-0.9	-28.3	2	26.3	Ia	4	0	2.4	0.847	5	74.7	4	8	90.3	89	7
1	GGAACGUGGUUGACCUACA	UGUAGGUCAACCACGUUCC	-2.7	-3.3	-2.1	-39.6	2	52.6	Ib	3	1	0.1		62	74	5	7	71.9		62
40	GACAAAGAUCCAAAUUUCA	UGAAAUUUGGAUCUUUGUCau	0.2	-2.4	-2.1	-31.1	2	31.6	Ia	4	2	20.2	0.844	6	73.6	6	7	95.9	92.5	3
30	CAAAUUGGAUGACAAAGAU	AUCUUUGUCAUCCAAUUUGau	-0.4	-2.1	-1.1	-31	2	31.6	Ia	2	2	0.1	0.83	7	70.1	7	8	88.7	90.1	4
41	ACAAAGAUCCAAAUUUCAA	UUGAAAUUUGGAUCUUUGUca	0.2	-2.2	-0.9	-29.6	2	26.3	II	1	1	-1.3	0.822	8	69.8	8	8	92.9	89.1	6
14	CCUACACAGGUGCCAUCAA	UUGAUGGCACCUGUGUAGGuc	-0.7	-3.3	-0.9	-40.3	3	52.6	Ib	4	0	3	0.797	13	69.1	9	7	69	85.8	12
48	UCCAAAUUUCAAAGAUCAA	UUGAUCUUUGAAAUUUGGAuc	2.7	-2.4	-0.9	-29.8	2	26.3	II	2	1	-1.7	0.814	10	69	10	7	93.1	84	16
15	CUACACAGGUGCCAUCAAA	UUUGAUGGCACCUGUGUAGgu													66.8
20	CAGGUGCCAUCAAAUUGGA	UCCAAUUUGAUGGCACCUGug													66.8
45	AGAUCCAAAUUUCAAAGAU	AUCUUUGAAAUUUGGAUCUuu													65
	siRNAs with i-Score ≥ 65 are shown

## Sheet: siRNAs for Region_14 of N gene
Supplementary Table 11: List of siRNAs predicted by i-Score Designer for various conserved regions of the 'N' gene List of siRNAs predicted by i-Score Designer for the ‘conserved region 14' of the N gene
Pos.	Sense		Sec. dG	5’end	3’end	Whole dG	GC stretch	%GC	Ui-Tei	Amarzguioui	Hsieh	Takasaki	s-Biopredsi		i-Score		Reynolds	Katoh	DSIR
		Antisense											Score	Rank	Score	Rank			Score	Rank
71	GGAUGAUUUCUCCAAACAA	UUGUUUGGAGAAAUCAUCCaa	-1.8	-3.3	-0.9	-33.5	2	36.8	Ia	4	0	9.4	0.878	1	83.6	1	7	88.7	100.2	2
23	GAGACAGAAGAAACAGCAA	UUGCUGUUUCUUCUGUCUCug		-2.4	-0.9	-35.7	2	42.1	Ib	4	2	15.2	0.869	2	75.9	2	6	84.9	101.1	1
72	GAUGAUUUCUCCAAACAAU	AUUGUUUGGAGAAAUCAUCca	0.9	-2.4	-1.1	-31.3	2	31.6	Ia	3	3	4.8	0.825	7	74	3	7	82.1	89.2	5
19	CGCAGAGACAGAAGAAACA	UGUUUCUUCUGUCUCUGCGgu		-2.4	-2.1	-37.2	3	47.4	Ia	5	2	7.8	0.833	4	69.5	4	7	92.4	92.9	4
24	AGACAGAAGAAACAGCAAA	UUUGCUGUUUCUUCUGUCUcu		-2.1	-0.9	-34.2	2	36.8	II	2	0	-3.3	0.824	9	69.2	5	7	91.6	93.6	3
87	CAAUUGCAACAAUCCAUGA	UCAUGGAUUGUUGCAAUUGuu	1.6	-2.1	-2.4	-33.2	2	36.8	Ib	2	0	3	0.848	3	69.2	6	7	72	88.1	8
60	GCUGCAGAUUUGGAUGAUU	AAUCAUCCAAAUCUGCAGCag	1.1	-3.4	-0.9	-35.9	2	42.1	Ia	5	2	20.2	0.819	11	66.2	7	6	82.2	89	6
66	GAUUUGGAUGAUUUCUCCA	UGGAGAAAUCAUCCAAAUCug	-1.9	-2.4	-2.1	-33.9	2	36.8	Ib	1	0	15.1	0.833	5	65.6	8	4	74	86.6	10
61	CUGCAGAUUUGGAUGAUUU	AAAUCAUCCAAAUCUGCAGca	0.7	-2.1	-0.9	-33.4	2	36.8	Ia	4	3	2.3	0.773	14	65.5	9	7	85.3	81.6	20
12	GCCUUACCGCAGAGACAGA	UCUGUCUCUGCGGUAAGGCuu	-0.6	-3.4	-2.4	-42.2	4	57.9	Ib	5	1	7.4	0.824	8	65.3	10	5	60.4	88.2	7
47	GACUCUUCUUCCUGCUGCA	UGCAGCAGGAAGAAGAGUCac	1.8	-2.4	-2.1	-40.5	2	52.6	II	2	1	7.1	0.744		65.1		6	59.4	82.9
	siRNAs with i-Score ≥ 65 are shown
