# Supplementary material for: Design of siRNA molecules for silencing of membrane glycoprotein, nucleocapsid phosphoprotein, and surface glycoprotein genes of SARS-CoV2
Source: J Genet Eng Biotechnol. 2022 Apr 28;20:65. doi: 10.1186/s43141-022-00346-z (PMC9047631; doi:10.1186/s43141-022-00346-z)
Supplement: Supplementary file 12 — Additional file 12: Supplementary Table 12. List of siRNAs predicted by i-Score Designer for various conserved regions of the 'S' gene [file 43141_2022_346_MOESM12_ESM.xlsx]

## Sheet: siRNAs for Region_1 of S gene
Supplementary Table 12 List of siRNAs predicted by i-Score Designer for the ‘conserved region 1’ of the S gene
Pos.	Sense		Sec. dG	5’end	3’end	Whole dG	GC stretch	%GC	Ui-Tei	Amarzguioui	Hsieh	Takasaki	s-Biopredsi		i-Score		Reynolds	Katoh	DSIR
		Antisense											Score	Rank	Score	Rank			Score	Rank
47	GGUGUUUAUUACCCUGACA	UGUCAGGGUAAUAAACACCac	-2.8	-3.3	-2.1	-35.9	3	42.1	II	3	1	12.8	0.812	6	73.2	1	6	67.6	87	4
49	UGUUUAUUACCCUGACAAA	UUUGUCAGGGUAAUAAACAcc	-0.3	-2.1	-0.9	-32.2	3	31.6	II	2	1	-4	0.77	16	70.8	2	7	74.7	80.1	22
64	CAAAGUUUUCAGAUCCUCA	UGAGGAUCUGAAAACUUUGuc	1.6	-2.1	-2.1	-33.3	2	36.8	Ib	2	1	-0.3	0.807	8	70.1	3	6	68.5	85	8
23	GCAUACACUAAUUCUUUCA	UGAAAGAAUUAGUGUAUGCag	3.8	-3.4	-2.1	-31.5	2	31.6	Ia	3	-1	12.4	0.842	1	69.9	4	8	79.4	88.5	2
77	UCCUCAGUUUUACAUUCAA	UUGAAUGUAAAACUGAGGAuc	1.8	-2.4	-0.9	-32.3	2	31.6	II	2	0	6	0.81	7	68.5	5	8	85.1	84.9	9
20	CCUGCAUACACUAAUUCUU	AAGAAUUAGUGUAUGCAGGgg	2.3	-3.3	-0.9	-33.6	2	36.8	Ia	4	3	5.5	0.839	2	67.9	6	6	81.3	90.1	1
17	CCCCCUGCAUACACUAAUU	AAUUAGUGUAUGCAGGGGGua	2.3	-3.3	-0.9	-38.1	5	47.4	Ia	5	2	5.1	0.816	5	67.1	7	8	67	83.9	10
58	CCCUGACAAAGUUUUCAGA	UCUGAAAACUUUGUCAGGGua	-2.6	-3.3	-2.4	-35.3	3	42.1	Ia	5	1	8.1	0.817	4	66.2	8	5	66	88.1	3
48	GUGUUUAUUACCCUGACAA	UUGUCAGGGUAAUAAACACca	-0.5	-2.2	-0.9	-33.5	3	36.8	Ib	3	1	9.7	0.787	12	65.7	9	6	73.9	86.3	6
	siRNAs with i-Score ≥ 65 are shown

## Sheet: siRNAs for Region_5 of S gene
Supplementary Table 12 List of siRNAs predicted by i-Score Designer for the ‘conserved region 5' of the S gene
Pos.	Sense		Sec. dG	5’end	3’end	Whole dG	GC stretch	%GC	Ui-Tei	Amarzguioui	Hsieh	Takasaki	s-Biopredsi		i-Score		Reynolds	Katoh	DSIR
		Antisense											Score	Rank	Score	Rank			Score	Rank
12	CCCUACUUAUUGUUAAUAA	UUAUUAACAAUAAGUAGGGac	1.6	-3.3	-0.9	-29.2	3	26.3	Ia	5	-1	-2.6	0.838	9	78.7	1	9	82.4	87.4	13
33	CUACUAAUGUUGUUAUUAA	UUAAUAACAACAUUAGUAGcg	-0.2	-2.1	-0.9	-26.9	1	21.1	Ia	4	0	0	0.863	1	78.1	2	10	98.1	99.8	1
34	UACUAAUGUUGUUAUUAAA	UUUAAUAACAACAUUAGUAgc	-0.2	-1.3	-0.9	-25.7	1	15.8	II	2	1	-1.4	0.844	6	75	3	9	100.9	91	7
53	GUCUGUGAAUUUCAAUUUU	AAAAUUGAAAUUCACAGACuu	0.9	-2.2	-0.9	-28.5	1	26.3	Ia	4	1	12.8	0.84	8	73.3	4	8	87.9	89.4	9
31	CGCUACUAAUGUUGUUAUU	AAUAACAACAUUAGUAGCGuu	1.5	-2.4	-0.9	-30.5	3	31.6	Ia	5	1	3.1	0.855	2	73.1	5	8	80.8	99.2	2
57	GUGAAUUUCAAUUUUGUAA	UUACAAAAUUGAAAUUCACag	0.9	-2.2	-0.9	-26.2	1	21.1	Ia	4	1	7.5	0.852	3	72.7	6	7	79.5	89.7	8
32	GCUACUAAUGUUGUUAUUA	UAAUAACAACAUUAGUAGCgu	0.6	-3.4	-1.3	-29.4	2	26.3	Ia	4	0	15.4	0.837	10	72.2	7	7	91.6	98.6	3
9	AGUCCCUACUUAUUGUUAA	UUAACAAUAAGUAGGGACUgg	1.6	-2.1	-0.9	-32.6	3	31.6	II	2	-1	-3.5	0.849	5	71.2	8	8	84.3	95.7	4
56	UGUGAAUUUCAAUUUUGUA	UACAAAAUUGAAAUUCACAga	0.9	-2.1	-1.3	-27.4	1	21.1	II	1	0	1	0.843	7	69.2	9	7	87.4	87.6	12
8	CAGUCCCUACUUAUUGUUA	UAACAAUAAGUAGGGACUGgg	0.9	-2.1	-1.3	-33.8	3	36.8	Ia	4	1	2.7	0.837	11	69	10	7	59.7	91.7	6
10	GUCCCUACUUAUUGUUAAU	AUUAACAAUAAGUAGGGACug	1.6	-2.2	-1.1	-31.6	3	31.6	Ia	4	1	12.4	0.851		68.4		8	85.2	92.4
17	CUUAUUGUUAAUAACGCUA	UAGCGUUAUUAACAAUAAGua	1.4	-2.1	-1.3	-28.4	3	26.3	Ib	2	2	4.7	0.835		68.1		5	81.4	88.6
22	UGUUAAUAACGCUACUAAU	AUUAGUAGCGUUAUUAACAau	1.4	-2.1	-1.1	-29.7	3	26.3	II	2	2	-1	0.812		67.9		6	86.5	87.1
13	CCUACUUAUUGUUAAUAAC	GUUAUUAACAAUAAGUAGGga	1.6	-3.3	-2.2	-28.1	2	26.3	II	2	1	2.7	0.814		66.3		6	92.8	83.7
55	CUGUGAAUUUCAAUUUUGU	ACAAAAUUGAAAUUCACAGac	0.9	-2.1	-2.2	-28.2	1	26.3	Ia	4	3	7.3	0.74		65.9		7	85.8	75.8
61	AUUUCAAUUUUGUAAUGAU	AUCAUUACAAAAUUGAAAUuc	1.3	-1.1	-1.1	-25.3	1	15.8	II	1	1	0.7	0.779		65.6		7	103.5	76.5
	siRNAs with i-Score ≥ 65 are shown

## Sheet: siRNAs for Region_6 of S gene
Supplementary Table 12 List of siRNAs predicted by i-Score Designer for the ‘conserved region 6' of the S gene
Pos.	Sense		Sec. dG	5’end	3’end	Whole dG	GC stretch	%GC	Ui-Tei	Amarzguioui	Hsieh	Takasaki	s-Biopredsi		i-Score		Reynolds	Katoh	DSIR
		Antisense											Score	Rank	Score	Rank			Score	Rank
78	GGUAAUUUCAAAAAUCUUA	UAAGAUUUUUGAAAUUACCcu	1.3	-3.3	-1.3	-26.5	2	21.1	Ia	4	1	7.5	0.874	3	84.8	1	7	94.1	94.9	2
97	GGGAAUUUGUGUUUAAGAA	UUCUUAAACACAAAUUCCCua	0.6	-3.3	-0.9	-30.8	3	31.6	Ia	4	1	2.5	0.876	2	82	2	8	85.9	99.8	1
120	GAUGGUUAUUUUAAAAUAU	AUAUUUUAAAAUAACCAUCaa	1.7	-2.4	-1.1	-24.6	2	15.8	Ia	3	2	10.1	0.866	5	81.9	3	8	105.2	92.1	5
77	GGGUAAUUUCAAAAAUCUU	AAGAUUUUUGAAAUUACCCug	-1.4	-3.3	-0.9	-28.5	3	26.3	Ia	5	2	9.4	0.884	1	81.8	4	5	97.6	93.6	3
99	GAAUUUGUGUUUAAGAAUA	UAUUCUUAAACACAAAUUCcc	1	-2.4	-1.3	-26.6	1	21.1	Ia	3	1	7.5	0.838	16	81.7	5	9	103.3	91.8	6
113	GAAUAUUGAUGGUUAUUUU	AAAAUAACCAUCAAUAUUCuu	0.3	-2.4	-0.9	-26.9	2	21.1	Ia	3	2	2.5	0.87	4	79.8	6	9	90.7	92.6	4
119	UGAUGGUUAUUUUAAAAUA	UAUUUUAAAAUAACCAUCAau	1.9	-2.1	-1.3	-25.6	2	15.8	II	1	0	-6.3	0.864	7	79.6	7	10	101	89.6	9
123	GGUUAUUUUAAAAUAUAUU	AAUAUAUUUUAAAAUAACCau	1.7	-3.3	-0.9	-22.3	2	10.5	Ia	4	2	7.1	0.866	6	79.6	8	7	103.9	90	8
17	GAAUAAUUGCACUUUUGAA	UUCAAAAGUGCAAUUAUUCgc	2	-2.4	-0.9	-28.6	2	26.3	Ia	3	0	7.5	0.848	12	76.9	9	8	85.6	86.4	12
69	GGAAAACAGGGUAAUUUCA	UGAAAUUACCCUGUUUUCCuu	-1.6	-3.3	-2.1	-33.2	3	36.8	Ia	4	2	13.1	0.86	8	76.9	10	7	89.7	88.5	10
98	GGAAUUUGUGUUUAAGAAU	AUUCUUAAACACAAAUUCCcu	0.6	-3.3	-1.1	-28.6	2	26.3	Ia	4	2	4.8	0.847		76.2		7	88.5	91.6
121	AUGGUUAUUUUAAAAUAUA	UAUAUUUUAAAAUAACCAUca	1.7	-1.1	-1.3	-23.5	2	10.5	II	2	1	-1.7	0.848		76		9	110.7	84.6
127	AUUUUAAAAUAUAUUCUAA	UUAGAAUAUAUUUUAAAAUaa	3.1	-1.1	-0.9	-21.3	1	5.3	II	2	1	4.1	0.845		75.3		8	105	83.9
122	UGGUUAUUUUAAAAUAUAU	AUAUAUUUUAAAAUAACCAuc	1.7	-2.1	-1.1	-23.5	2	10.5	II	3	2	1	0.849		75.2		8	101.8	79.7
114	AAUAUUGAUGGUUAUUUUA	UAAAAUAACCAUCAAUAUUcu	1.6	-0.9	-1.3	-25.8	2	15.8	II	1	1	6.5	0.838		73
116	UAUUGAUGGUUAUUUUAAA	UUUAAAAUAACCAUCAAUAuu	0.7	-1.3	-0.9	-25.6	2	15.8	II	1	0	-6	0.854		72.5
16	CGAAUAAUUGCACUUUUGA	UCAAAAGUGCAAUUAUUCGca	0.7	-2.4	-2.4	-30.1	2	31.6	Ia	4	1	7.3	0.83		71.2
70	GAAAACAGGGUAAUUUCAA	UUGAAAUUACCCUGUUUUCcu	-1.6	-2.4	-0.9	-30.8	3	31.6	Ia	2	0	5.4	0.809		70.5
71	AAAACAGGGUAAUUUCAAA	UUUGAAAUUACCCUGUUUUcc	-1.6	-0.9	-0.9	-29.3	3	26.3	II	2	0	-1.2	0.781		70.5
126	UAUUUUAAAAUAUAUUCUA	UAGAAUAUAUUUUAAAAUAac	1.9	-1.3	-1.3	-21.7	1	5.3	II	-1	0	2	0.777		70.3
100	AAUUUGUGUUUAAGAAUAU	AUAUUCUUAAACACAAAUUcc	0.7	-0.9	-1.1	-25.3	1	15.8	II	1	2	-6.6	0.772		69.6
74	ACAGGGUAAUUUCAAAAAU	AUUUUUGAAAUUACCCUGUuu	-1.6	-2.2	-1.1	-29.5	3	26.3	II	2	1	-3.5	0.839		69.3
117	AUUGAUGGUUAUUUUAAAA	UUUUAAAAUAACCAUCAAUau	0.7	-1.1	-0.9	-25.2	2	15.8	II	1	0	1.1	0.832		68.8
93	CUUAGGGAAUUUGUGUUUA	UAAACACAAAUUCCCUAAGau	0.6	-2.1	-1.3	-30.9	3	31.6	Ia	3	0	5.4	0.789		68.4
86	CAAAAAUCUUAGGGAAUUU	AAAUUCCCUAAGAUUUUUGaa	0.8	-2.1	-0.9	-28.4	3	26.3	Ia	4	1	2	0.828		68.2
39	GUCUCUCAGCCUUUUCUUA	UAAGAAAAGGCUGAGAGACau	1.9	-2.2	-1.3	-36	3	42.1	Ia	4	1	10.8	0.795		68.1
94	UUAGGGAAUUUGUGUUUAA	UUAAACACAAAUUCCCUAAga	0.6	-0.9	-0.9	-29.7	3	26.3	II	0	0	4.3	0.827		68
76	AGGGUAAUUUCAAAAAUCU	AGAUUUUUGAAAUUACCCUgu	-1.6	-2.1	-2.1	-29.7	3	26.3	II	3	3	0.7	0.827		67.9
115	AUAUUGAUGGUUAUUUUAA	UUAAAAUAACCAUCAAUAUuc	1.5	-1.1	-0.9	-25.8	2	15.8	II	1	1	-3.6	0.77		67.9
1	GAGUUUAUUCUAGUGCGAA	UUCGCACUAGAAUAAACUC	0.9	-2.4	-0.9	-33.1	3	36.8	II	3	0	9.7			67.8
132	AAAAUAUAUUCUAAGCACA	UGUGCUUAGAAUAUAUUUUaa	3.4	-0.9	-2.1	-28.1	2	21.1	II	1	2	1.1	0.805		67.6
49	CUUUUCUUAUGGACCUUGA	UCAAGGUCCAUAAGAAAAGgc	0.6	-2.1	-2.4	-33.4	2	36.8	Ib	2	1	-2.6	0.77		67.5
73	AACAGGGUAAUUUCAAAAA	UUUUUGAAAUUACCCUGUUuu	-1.6	-0.9	-0.9	-29.3	3	26.3	II	2	0	-1.6	0.824		67.1
2	AGUUUAUUCUAGUGCGAAU	AUUCGCACUAGAAUAAACU	-0.1	-2.1	-1.1	-31.8	3	31.6	II	3	2	-4.2			66.9
3	GUUUAUUCUAGUGCGAAUA	UAUUCGCACUAGAAUAAACuc	-1.4	-2.2	-1.3	-31	3	31.6	Ib	3	1	7.1	0.783		66.9
66	GAAGGAAAACAGGGUAAUU	AAUUACCCUGUUUUCCUUCaa	3	-2.4	-0.9	-33.2	3	36.8	Ia	4	1	15.5	0.805		66.5
15	GCGAAUAAUUGCACUUUUG	CAAAAGUGCAAUUAUUCGCac	-2.5	-3.4	-2.1	-31.1	3	36.8	II	2	1	13.4	0.718		66.3
56	UAUGGACCUUGAAGGAAAA	UUUUCCUUCAAGGUCCAUAag	-1	-1.3	-0.9	-34.6	2	36.8	II	1	2	0.9	0.834		66.3
110	UAAGAAUAUUGAUGGUUAU	AUAACCAUCAAUAUUCUUAaa	2.3	-1.3	-1.1	-28.5	2	21.1	II	1	2	1.3	0.806		66.1
33	GAAUAUGUCUCUCAGCCUU	AAGGCUGAGAGACAUAUUCaa	1.4	-2.4	-0.9	-36.4	3	42.1	II	2	2	9.8	0.783		66
14	UGCGAAUAAUUGCACUUUU	AAAAGUGCAAUUAUUCGCAcu	-2.9	-2.1	-0.9	-31.1	3	31.6	II	3	1	-1	0.777		65.4
104	UGUGUUUAAGAAUAUUGAU	AUCAAUAUUCUUAAACACAaa	0.6	-2.1	-1.1	-28	1	21.1	II	0	1	-0.6	0.79		65.4
109	UUAAGAAUAUUGAUGGUUA	UAACCAUCAAUAUUCUUAAac	1.2	-0.9	-1.3	-28.3	2	21.1	II	1	2	-1.4	0.691		65.4
59	GGACCUUGAAGGAAAACAG	CUGUUUUCCUUCAAGGUCCau	-1	-3.3	-2.1	-36.5	2	47.4	II	0	1	0.5	0.789		65.2
47	GCCUUUUCUUAUGGACCUU	AAGGUCCAUAAGAAAAGGCug	-0.2	-3.4	-0.9	-35.6	3	42.1	II	4	1	7.1	0.834		65.1
	siRNAs with i-Score ≥ 65 are shown

## Sheet: siRNAs for Region_9 of S gene
Supplementary Table 12 List of siRNAs predicted by i-Score Designer for the ‘conserved region 9' of the S gene
Pos.	Sense		Sec. dG	5’end	3’end	Whole dG	GC stretch	%GC	Ui-Tei	Amarzguioui	Hsieh	Takasaki	s-Biopredsi		i-Score		Reynolds	Katoh	DSIR
		Antisense											Score	Rank	Score	Rank			Score	Rank
60	GGACUUUUCUAUUAAAAUA	UAUUUUAAUAGAAAAGUCCua	0.7	-3.3	-1.3	-26.9	2	21.1	Ia	4	0	4.8	0.886	1	88.4	1	10	101.2	102.2	1
68	CUAUUAAAAUAUAAUGAAA	UUUCAUUAUAUUUUAAUAGaa	0.6	-2.1	-0.9	-22.5	1	10.5	Ia	4	2	8.1	0.875	2	83.5	2	9	115.1	92.6	5
63	CUUUUCUAUUAAAAUAUAA	UUAUAUUUUAAUAGAAAAGuc	1.8	-2.1	-0.9	-22.3	1	10.5	Ia	3	0	5.4	0.866	5	80.8	3	9	107.7	85.2	16
62	ACUUUUCUAUUAAAAUAUA	UAUAUUUUAAUAGAAAAGUcc	2.4	-2.2	-1.3	-23.6	1	10.5	II	2	1	-4	0.836	11	80.4	4	9	103.1	83.3	23
56	CCUAGGACUUUUCUAUUAA	UUAAUAGAAAAGUCCUAGGuu	-0.2	-3.3	-0.9	-31.5	2	31.6	Ia	4	0	2.3	0.872	4	79	5	9	89.5	96.3	2
57	CUAGGACUUUUCUAUUAAA	UUUAAUAGAAAAGUCCUAGgu	-0.2	-2.1	-0.9	-29.1	2	26.3	Ia	4	0	7.3	0.873	3	78.5	6	10	93.6	95.6	3
61	GACUUUUCUAUUAAAAUAU	AUAUUUUAAUAGAAAAGUCcu	1.8	-2.4	-1.1	-24.7	1	15.8	Ia	4	2	7.1	0.843	8	74.7	7	7	95.8	85	17
41	GUGGGUUAUCUUCAACCUA	UAGGUUGAAGAUAACCCACau	-4.1	-2.2	-1.3	-36.1	3	42.1	Ib	3	0	10.1	0.843	9	72.9	8	5	72.5	90.6	7
74	AAAUAUAAUGAAAAUGGAA	UUCCAUUUUCAUUAUAUUUua	1.1	-0.9	-0.9	-25.6	2	15.8	II	0	2	4.1	0.861	6	72.2	9	7	107.2	85.9	15
73	AAAAUAUAAUGAAAAUGGA	UCCAUUUUCAUUAUAUUUUaa	1.1	-0.9	-2.4	-25.6	2	15.8	II	0	2	-1.2	0.835	12	71.4	10	8	108.2	81.7	27
80	AAUGAAAAUGGAACCAUUA	UAAUGGUUCCAUUUUCAUUau	-1.9	-0.9	-1.3	-29.9	2	26.3	II	2	2	3.7	0.841		71.1		6	100.1	82.5
30	CAGCUUAUUAUGUGGGUUA	UAACCCACAUAAUAAGCUGca	-2.4	-2.1	-1.3	-33.7	3	36.8	Ib	4	1	2.3	0.828		70.6		5	76.2	87.2
55	ACCUAGGACUUUUCUAUUA	UAAUAGAAAAGUCCUAGGUug	-0.2	-2.2	-1.3	-32.8	2	31.6	II	3	0	4.2	0.853		70.2		9	85.4	92.7
67	UCUAUUAAAAUAUAAUGAA	UUCAUUAUAUUUUAAUAGAaa	0.6	-2.4	-0.9	-24	1	10.5	II	0	0	-0.7	0.812		69.9		7	105.9	81.1
44	GGUUAUCUUCAACCUAGGA	UCCUAGGUUGAAGAUAACCca	-2.5	-3.3	-2.4	-36.3	2	42.1	II	2	0	12.4	0.825		68.5		5	66.2	89.9
59	AGGACUUUUCUAUUAAAAU	AUUUUAAUAGAAAAGUCCUag	0.4	-2.1	-1.1	-27.7	2	21.1	II	3	1	-4.3	0.834		68.2		7	88.8	83.7
69	UAUUAAAAUAUAAUGAAAA	UUUUCAUUAUAUUUUAAUAga	0.7	-1.3	-0.9	-21.3	1	5.3	II	1	1	3.9	0.82		67.5		7	122.3	78.4
70	AUUAAAAUAUAAUGAAAAU	AUUUUCAUUAUAUUUUAAUag	1.8	-1.1	-1.1	-21.1	1	5.3	II	2	1	-1.6	0.828		67.3		8	114.8	78.6
18	CAGCUGGUGCUGCAGCUUA	UAAGCUGCAGCACCAGCUGuc	-5.6	-2.1	-1.3	-42.3	2	57.9	Ib	4	0	0.1	0.781		67.2		4	54.9	86.1
31	AGCUUAUUAUGUGGGUUAU	AUAACCCACAUAAUAAGCUgc	-2.1	-2.1	-1.1	-32.7	3	31.6	II	4	2	-4.2	0.766		66.6		5	76.3	79.5
19	AGCUGGUGCUGCAGCUUAU	AUAAGCUGCAGCACCAGCUgu	-5.3	-2.1	-1.1	-41.3	2	52.6	II	3	3	-8.9	0.819		66.5		6	63.3	90.9
79	UAAUGAAAAUGGAACCAUU	AAUGGUUCCAUUUUCAUUAua	-1.2	-1.3	-0.9	-29.9	2	26.3	II	1	3	1.6	0.809		66.3		6	95.5	76.5
37	UUAUGUGGGUUAUCUUCAA	UUGAAGAUAACCCACAUAAua	-1.5	-0.9	-0.9	-32.6	3	31.6	II	-1	0	-3.4	0.806		65.4		8	78.6	84.5
	siRNAs with i-Score ≥ 65 are shown

## Sheet: siRNAs for Region_10 of S gene
Supplementary Table 12 List of siRNAs predicted by i-Score Designer for the ‘conserved region 10' of the S gene
Pos.	Sense		Sec. dG	5’end	3’end	Whole dG	GC stretch	%GC	Ui-Tei	Amarzguioui	Hsieh	Takasaki	s-Biopredsi		i-Score		Reynolds	Katoh	DSIR
		Antisense											Score	Rank	Score	Rank			Score	Rank
97	GUUAGAUUUCCUAAUAUUA	UAAUAUUAGGAAAUCUAACaa	-1.8	-2.2	-1.3	-27.5	2	21.1	Ia	4	2	12.1	0.865	3	79.7	1	7	97.1	96.7	4
49	GGAAUCUAUCAAACUUCUA	UAGAAGUUUGAUAGAUUCCuu	0.6	-3.3	-1.3	-31.9	2	31.6	Ia	3	0	12.8	0.875	1	79	2	8	87.2	98	2
82	CCAACAGAAUCUAUUGUUA	UAACAAUAGAUUCUGUUGGuu	-0.7	-3.3	-1.3	-31.4	2	31.6	Ia	5	3	10.5	0.866	2	78.4	3	9	88.9	99.1	1
43	GAAAAAGGAAUCUAUCAAA	UUUGAUAGAUUCCUUUUUCua	1.2	-2.4	-0.9	-29	2	26.3	Ia	4	0	12.5	0.863	4	77.2	4	8	94.3	93.6	6
50	GAAUCUAUCAAACUUCUAA	UUAGAAGUUUGAUAGAUUCcu	1.2	-2.4	-0.9	-29.5	1	26.3	Ia	3	0	10.1	0.854	7	76.3	5	8	84.1	92.9	8
10	GAAACAAAGUGUACGUUGA	UCAACGUACACUUUGUUUCug	0.7	-2.4	-2.4	-32.4	2	36.8	Ib	3	2	10.4	0.862	5	75.1	6	8	94.5	97.1	3
92	CUAUUGUUAGAUUUCCUAA	UUAGGAAAUCUAACAAUAGau	0	-2.1	-0.9	-29.3	2	26.3	Ia	3	0	-2.6	0.845	8	73.6	7	7	71.7	94.3	5
101	GAUUUCCUAAUAUUACAAA	UUUGUAAUAUUAGGAAAUCua	2.2	-2.4	-0.9	-27.1	2	21.1	Ia	3	-1	7.4	0.841	10	72.1	8	7	79.7	89.6	16
54	CUAUCAAACUUCUAACUUU	AAAGUUAGAAGUUUGAUAGau	3.8	-2.1	-0.9	-28.8	1	26.3	Ia	4	1	5.4	0.821	20	71.6	9	8	98.7	86.1	23
55	UAUCAAACUUCUAACUUUA	UAAAGUUAGAAGUUUGAUAga	3.1	-1.3	-1.3	-28	1	21.1	II	1	2	0.9	0.838	11	70.7	10	8	97.9	86.5	21
100	AGAUUUCCUAAUAUUACAA	UUGUAAUAUUAGGAAAUCUaa	1.8	-2.1	-0.9	-28.3	2	21.1	II	1	1	1	0.842		70.2		8	86.1	91
29	AAUCCUUCACUGUAGAAAA	UUUUCUACAGUGAAGGAUUuc	0.2	-0.9	-0.9	-32.3	2	31.6	II	1	0	-6.6	0.814		70		7	83.9	85.6
42	AGAAAAAGGAAUCUAUCAA	UUGAUAGAUUCCUUUUUCUac	0.6	-2.1	-0.9	-30.2	2	26.3	II	2	0	-6.3	0.787		69.9		8	93.2	84
38	CUGUAGAAAAAGGAAUCUA	UAGAUUCCUUUUUCUACAGug	-0.2	-2.1	-1.3	-31.4	2	31.6	Ia	3	0	3	0.856		69.8		6	92.5	91.3
4	CUCUCAGAAACAAAGUGUA	UACACUUUGUUUCUGAGAGag	1.1	-2.1	-1.3	-33.4	1	36.8	Ia	4	2	7.8	0.834		69.3		6	93.3	93.4
23	CGUUGAAAUCCUUCACUGU	ACAGUGAAGGAUUUCAACGua	-0.5	-2.4	-2.2	-34.7	2	42.1	Ib	4	2	7.7	0.825		68.3		5	72.2	86.3
24	GUUGAAAUCCUUCACUGUA	UACAGUGAAGGAUUUCAACgu	-0.5	-2.2	-1.3	-33.6	2	36.8	Ib	3	0	9.7	0.83		68.3		6	82.3	91.2
87	AGAAUCUAUUGUUAGAUUU	AAAUCUAACAAUAGAUUCUgu	-4.4	-2.1	-0.9	-28.2	1	21.1	II	2	1	-1.2	0.828		68.2		7	94.2	90.6
96	UGUUAGAUUUCCUAAUAUU	AAUAUUAGGAAAUCUAACAau	-2.7	-2.1	-0.9	-28.3	2	21.1	II	1	2	-1.5	0.81		68.2		7	95.3	88.2
86	CAGAAUCUAUUGUUAGAUU	AAUCUAACAAUAGAUUCUGuu	-3.2	-2.1	-0.9	-29.4	1	26.3	Ia	4	2	0	0.824		67.9		6	76.8	92
39	UGUAGAAAAAGGAAUCUAU	AUAGAUUCCUUUUUCUACAgu	-1.6	-2.1	-1.1	-30.4	2	26.3	II	2	3	4.3	0.809		67.4		5	91.1	83.5
17	AGUGUACGUUGAAAUCCUU	AAGGAUUUCAACGUACACUuu	3.8	-2.1	-0.9	-33.7	2	36.8	II	2	3	1	0.837		67.1		6	77.5	87.9
94	AUUGUUAGAUUUCCUAAUA	UAUUAGGAAAUCUAACAAUag	-2.3	-1.1	-1.3	-28.3	2	21.1	II	1	0	-3.6	0.82		67		8	85.4	89.7
27	GAAAUCCUUCACUGUAGAA	UUCUACAGUGAAGGAUUUCaa	0.1	-2.4	-0.9	-33.8	2	36.8	Ia	2	-1	12.4	0.818		66.4		8	72.2	88.2
67	AACUUUAGAGUCCAACCAA	UUGGUUGGACUCUAAAGUUag	0.9	-0.9	-0.9	-34.3	2	36.8	II	1	0	-6.3	0.81		65.7		6	70.2	85.6
30	AUCCUUCACUGUAGAAAAA	UUUUUCUACAGUGAAGGAUuu	0.2	-1.1	-0.9	-32.3	2	31.6	II	2	2	-1	0.817		65.1		9	89.5	87.3
	siRNAs with i-Score ≥ 65 are shown

## Sheet: siRNAs for Region_12 of S gene
Supplementary Table 12 List of siRNAs predicted by i-Score Designer for the ‘conserved region 12' of the S gene
Pos.	Sense		Sec. dG	5’end	3’end	Whole dG	GC stretch	%GC	Ui-Tei	Amarzguioui	Hsieh	Takasaki	s-Biopredsi		i-Score		Reynolds	Katoh	DSIR
		Antisense											Score	Rank	Score	Rank			Score	Rank
77	GCAUCAUUUUCCACUUUUA	UAAAAGUGGAAAAUGAUGCgg		-3.4	-1.3	-31	2	31.6	Ia	5	2	12.1	0.885	1	85.6	1	10	88.1	97.6	2
78	CAUCAUUUUCCACUUUUAA	UUAAAAGUGGAAAAUGAUGcg	5	-2.1	-0.9	-28.5	2	26.3	Ia	3	1	2.4	0.866	2	76.1	2	8	77.8	87.4	13
17	GCUUGGAACAGGAAGAGAA	UUCUCUUCCUGUUCCAAGCau	-0.4	-3.4	-0.9	-38	2	47.4	Ia	3	2	10.4	0.855	5	75.1	3	6	93.3	95	4
53	GAUUAUUCUGUCCUAUAUA	UAUAUAGGACAGAAUAAUCag	0	-2.4	-1.3	-30.4	2	26.3	Ia	3	0	7.1	0.858	4	74.8	4	8	86.5	96.6	3
39	GCAACUGUGUUGCUGAUUA	UAAUCAGCAACACAGUUGCug	-4.1	-3.4	-1.3	-35.6	2	42.1	Ia	4	0	7.5	0.859	3	74.1	5	8	77.9	101.9	1
40	CAACUGUGUUGCUGAUUAU	AUAAUCAGCAACACAGUUGcu	0.1	-2.1	-1.1	-33.3	2	36.8	Ia	3	2	-2.6	0.841	6	72.8	6	9	80.2	93.7	5
51	CUGAUUAUUCUGUCCUAUA	UAUAGGACAGAAUAAUCAGca	0	-2.1	-1.3	-32.2	2	31.6	Ia	4	0	2.3	0.831	7	71.6	7	7	80.1	88.4	8
24	ACAGGAAGAGAAUCAGCAA	UUGCUGAUUCUCUUCCUGUuc	1	-2.2	-0.9	-37	2	42.1	II	2	1	-4	0.822	9	71	8	7	78.1	87.7	10
64	CCUAUAUAAUUCCGCAUCA	UGAUGCGGAAUUAUAUAGGac	4.4	-3.3	-2.1	-33.6	4	36.8	II	4	0	2.8	0.77	25	69.8	9	7	77.7	79	31
49	UGCUGAUUAUUCUGUCCUA	UAGGACAGAAUAAUCAGCAac	0	-2.1	-1.3	-35.3	2	36.8	II	2	0	-1.3	0.774	22	69.7	10	7	68.3	84.6	17
54	AUUAUUCUGUCCUAUAUAA	UUAUAUAGGACAGAAUAAUca	2.1	-1.1	-0.9	-28.9	2	21.1	II	1	1	-3.6	0.795		68		9	80.5	85.6
75	CCGCAUCAUUUUCCACUUU	AAAGUGGAAAAUGAUGCGGaa		-3.3	-0.9	-34.5	4	42.1	Ib	5	1	5.3	0.798		67.8		7	65.5	78.7
76	CGCAUCAUUUUCCACUUUU	AAAAGUGGAAAAUGAUGCGga		-2.4	-0.9	-32.1	3	36.8	Ia	5	0	2.3	0.813		67.5		7	70.7	79.6
5	GCAUCUGUUUAUGCUUGGA	UCCAAGCAUAAACAGAUGCaa	-2.4	-3.4	-2.4	-35.9	2	42.1	II	2	0	14.8	0.813		67		6	69.1	87.5
50	GCUGAUUAUUCUGUCCUAU	AUAGGACAGAAUAAUCAGCaa	0	-3.4	-1.1	-34.3	2	36.8	Ib	4	2	10.1	0.789		66.9		5	66.7	87.8
52	UGAUUAUUCUGUCCUAUAU	AUAUAGGACAGAAUAAUCAgc	0	-2.1	-1.1	-31.2	2	26.3	II	2	2	-1.3	0.77		66.4		9	78.3	79.8
88	CACUUUUAAGUGUUAUGGA	UCCAUAACACUUAAAAGUGga	-1.7	-2.1	-2.4	-31	2	31.6	Ia	2	0	0.4	0.807		66.3		5	74.4	85.8
11	GUUUAUGCUUGGAACAGGA	UCCUGUUCCAAGCAUAAACag	-0.8	-2.2	-2.4	-35.7	2	42.1	Ib	1	2	12.1	0.83		66.2		6	81.4	86.4
43	CUGUGUUGCUGAUUAUUCU	AGAAUAAUCAGCAACACAGuu	0.9	-2.1	-2.1	-33.5	2	36.8	Ia	3	2	-4.9	0.806		65.7		7	72.9	87.6
18	CUUGGAACAGGAAGAGAAU	AUUCUCUUCCUGUUCCAAGca	-0.2	-2.1	-1.1	-35.7	2	42.1	Ia	4	4	2.3	0.77		65.4		6	83.4	81
	siRNAs with i-Score ≥ 65 are shown

## Sheet: siRNAs for Region_13 of S gene
Supplementary Table 12 List of siRNAs predicted by i-Score Designer for the ‘conserved region 13' of the S gene
Pos.	Sense		Sec. dG	5’end	3’end	Whole dG	GC stretch	%GC	Ui-Tei	Amarzguioui	Hsieh	Takasaki	s-Biopredsi		i-Score		Reynolds	Katoh	DSIR
		Antisense											Score	Rank	Score	Rank			Score	Rank
64	GGUGAUGAAGUCAGACAAA	UUUGUCUGACUUCAUCACCuc	-0.2	-3.3	-0.9	-35.9	2	42.1	Ia	4	1	12.8	0.839	4	79.2	1	7	83.6	97	1
43	GCAGAUUCAUUUGUAAUUA	UAAUUACAAAUGAAUCUGCau	-1.4	-3.4	-1.3	-29.2	2	26.3	Ia	4	0	4.8	0.856	1	78.2	2	8	87.2	94.3	3
63	AGGUGAUGAAGUCAGACAA	UUGUCUGACUUCAUCACCUcu	-0.2	-2.1	-0.9	-37.1	2	42.1	II	3	1	-6.6	0.849	2	72.8	3	6	77.5	96.5	2
45	AGAUUCAUUUGUAAUUAGA	UCUAAUUACAAAUGAAUCUgc	1.8	-2.1	-2.4	-28.2	1	21.1	II	1	1	1	0.818	7	71.5	4	9	94.1	85.5	12
85	GCUCCAGGGCAAACUGGAA	UUCCAGUUUGCCCUGGAGCga	-7.3	-3.4	-0.9	-42.3	4	57.9	Ib	4	2	10.1	0.841	3	70.9	5	4	65.3	87.1	10
39	CUAUGCAGAUUCAUUUGUA	UACAAAUGAAUCUGCAUAGac	-2	-2.1	-1.3	-31.6	2	31.6	Ia	2	0	0.4	0.754	25	69.6	6	8	83.2	83.7	15
50	CAUUUGUAAUUAGAGGUGA	UCACCUCUAAUUACAAAUGaa	-0.8	-2.1	-2.4	-31.4	2	31.6	II	2	1	0.4	0.812	10	68.7	7	5	80.9	84.7	14
24	CUGCUUUACUAAUGUCUAU	AUAGACAUUAGUAAAGCAGag	1.6	-2.1	-1.1	-31.6	2	31.6	Ia	4	1	3.1	0.839	5	68.7	8	7	76.2	91.1	4
40	UAUGCAGAUUCAUUUGUAA	UUACAAAUGAAUCUGCAUAga	-2.8	-1.3	-0.9	-30.4	2	26.3	II	1	2	9	0.818	6	66.8	9	7	86.4	87.5	8
54	UGUAAUUAGAGGUGAUGAA	UUCAUCACCUCUAAUUACAaa	1.5	-2.1	-0.9	-32.9	2	31.6	II	0	1	-5.7	0.8	11	66.6	10	7	86.2	86.4	11
2	CUCCUACUAAAUUAAAUGA	UCAUUUAAUUUAGUAGGAG	3.5	-2.1	-2.4	-29.3	2	26.3	Ia	4	0	2.3			66.1		7	79.5
33	UAAUGUCUAUGCAGAUUCA	UGAAUCUGCAUAGACAUUAgu	-0.4	-1.3	-2.1	-33.1	2	31.6	II	-1	2	-3.8	0.793		66.1		9	76.4	87.6
23	UCUGCUUUACUAAUGUCUA	UAGACAUUAGUAAAGCAGAga	1.6	-2.4	-1.3	-32.9	2	31.6	II	0	1	-6.3	0.786		65.6		6	74.2	87.2
44	CAGAUUCAUUUGUAAUUAG	CUAAUUACAAAUGAAUCUGca	0.7	-2.1	-2.1	-27.9	1	26.3	II	1	-1	3.3	0.78		65.5		6	85.7	79.2
62	GAGGUGAUGAAGUCAGACA	UGUCUGACUUCAUCACCUCua	-0.2	-2.4	-2.1	-38.6	2	47.4	Ib	3	1	5.1	0.812		65.4		6	65.1	90.3
	siRNAs with i-Score ≥ 65 are shown

## Sheet: siRNAs for Region_14 of S gene
Supplementary Table 12 List of siRNAs predicted by i-Score Designer for the ‘conserved region 14' of the S gene
Pos.	Sense		Sec. dG	5’end	3’end	Whole dG	GC stretch	%GC	Ui-Tei	Amarzguioui	Hsieh	Takasaki	s-Biopredsi		i-Score		Reynolds	Katoh	DSIR
		Antisense											Score	Rank	Score	Rank			Score	Rank
6	UGAUUAUAAUUAUAAAUUA	UAAUUUAUAAUUAUAAUCAgc	1.2	-2.1	-1.3	-21.9	1	5.3	II	2	0	-1	0.862	3	83.3	1	10	116.9	85.5	14
81	GGUUGGUGGUAAUUAUAAU	AUUAUAAUUACCACCAACCuu	1	-3.3	-1.1	-31.5	2	31.6	Ia	4	1	0.1	0.874	1	80.6	2	8	88.1	97.8	1
3	UGCUGAUUAUAAUUAUAAA	UUUAUAAUUAUAAUCAGCAau	1.2	-2.1	-0.9	-26.2	2	15.8	II	3	0	-4	0.869	2	79.9	3	9	98	91.4	3
46	GUUAUAGCUUGGAAUUCUA	UAGAAUUCCAAGCUAUAACgc	0.7	-2.2	-1.3	-31.8	2	31.6	Ia	3	2	17.1	0.844	10	76.6	4	8	96.3	91	6
4	GCUGAUUAUAAUUAUAAAU	AUUUAUAAUUAUAAUCAGCaa	1.2	-3.4	-1.1	-25.2	2	15.8	Ia	4	1	12.8	0.858	4	75.7	5	7	99.5	89.8	9
62	CUAACAAUCUUGAUUCUAA	UUAGAAUCAAGAUUGUUAGaa	1.6	-2.1	-0.9	-29.2	1	26.3	Ia	4	1	5	0.845	8	75.4	6	9	94.8	91.4	4
31	GAUUUUACAGGCUGCGUUA	UAACGCAGCCUGUAAAAUCau	2.2	-2.4	-1.3	-35	3	42.1	Ib	3	2	7.4	0.842	11	73.6	7	6	67.6	90.1	8
1	AUUGCUGAUUAUAAUUAUA	UAUAAUUAUAAUCAGCAAU	1.7	-1.1	-1.3	-26.4	2	15.8	II	1	1	6.5		85	73.3	8	9	104.8		85
41	GCUGCGUUAUAGCUUGGAA	UUCCAAGCUAUAACGCAGCcu	-2.2	-3.4	-0.9	-37.4	3	47.4	Ib	3	1	7.5	0.846	7	73	9	6	60.6	93.5	2
56	GGAAUUCUAACAAUCUUGA	UCAAGAUUGUUAGAAUUCCaa	1.2	-3.3	-2.4	-31.5	2	31.6	Ia	3	2	7.4	0.825	14	72.3	10	7	72.1	88.7	11
7	GAUUAUAAUUAUAAAUUAC	GUAAUUUAUAAUUAUAAUCag	1.2	-2.4	-2.2	-22	1	10.5	II	1	1	12.7	0.846		71.7		6	110.8	83
80	AGGUUGGUGGUAAUUAUAA	UUAUAAUUACCACCAACCUua	1	-2.1	-0.9	-32.5	2	31.6	II	3	1	-1.2	0.845		71.5		8	80.5	90
66	CAAUCUUGAUUCUAAGGUU	AACCUUAGAAUCAAGAUUGuu	-2.5	-2.1	-0.9	-31.2	2	31.6	Ia	2	2	-4.9	0.842		71		6	79	91.1
79	AAGGUUGGUGGUAAUUAUA	UAUAAUUACCACCAACCUUag	1	-0.9	-1.3	-32.5	2	31.6	II	2	2	1.1	0.849		70.6		8	84.3	89.7
57	GAAUUCUAACAAUCUUGAU	AUCAAGAUUGUUAGAAUUCca	1.6	-2.4	-1.1	-29.3	1	26.3	Ia	2	0	10.5	0.812		69		7	78.6	83.7
51	AGCUUGGAAUUCUAACAAU	AUUGUUAGAAUUCCAAGCUau	-0.6	-2.1	-1.1	-32.2	2	31.6	II	3	1	1.5	0.805		68.7		7	83	86.9
78	UAAGGUUGGUGGUAAUUAU	AUAAUUACCACCAACCUUAga	1	-1.3	-1.1	-32.5	2	31.6	II	0	2	-11	0.817		68.1		9	79.5	84
19	AAAUUACCAGAUGAUUUUA	UAAAAUCAUCUGGUAAUUUau	0.7	-0.9	-1.3	-27.9	2	21.1	II	2	0	1.1	0.826		68		8	84.7	83.1
45	CGUUAUAGCUUGGAAUUCU	AGAAUUCCAAGCUAUAACGca	1	-2.4	-2.1	-32.9	2	36.8	Ia	3	1	-2.4	0.774		67.7		6	82.7	81.3
82	GUUGGUGGUAAUUAUAAUU	AAUUAUAAUUACCACCAACcu	1	-2.2	-0.9	-29.1	2	26.3	Ia	3	1	12.5	0.803		67.3		7	87.3	82.6
5	CUGAUUAUAAUUAUAAAUU	AAUUUAUAAUUAUAAUCAGca	1.2	-2.1	-0.9	-22.7	1	10.5	Ia	4	2	0	0.742		65.8		7	97.2	74.6
77	CUAAGGUUGGUGGUAAUUA	UAAUUACCACCAACCUUAGaa	1	-2.1	-1.3	-33.5	2	36.8	Ia	3	0	-4.9	0.767		65		8	76.8	83.8
	siRNAs with i-Score ≥ 65 are shown

## Sheet: siRNAs for Region_15 of S gene
Supplementary Table 12 List of siRNAs predicted by i-Score Designer for the ‘conserved region 15' of the S gene
Pos.	Sense		Sec. dG	5’end	3’end	Whole dG	GC stretch	%GC	Ui-Tei	Amarzguioui	Hsieh	Takasaki	s-Biopredsi		i-Score		Reynolds	Katoh	DSIR
		Antisense											Score	Rank	Score	Rank			Score	Rank
6	GAUUGUUUAGGAAGUCUAA	UUAGACUUCCUAAACAAUCua	-1.4	-2.4	-0.9	-31.5	2	31.6	Ia	3	2	7.5	0.877	1	83.2	1	6	79.5	103.6	1
40	GAGAGAUAUUUCAACUGAA	UUCAGUUGAAAUAUCUCUCuc	-1.5	-2.4	-0.9	-31.8	1	31.6	Ia	4	1	12.5	0.865	2	81.2	2	6	97.6	95.3	3
41	AGAGAUAUUUCAACUGAAA	UUUCAGUUGAAAUAUCUCUcu	-0.2	-2.1	-0.9	-30.3	1	26.3	II	2	3	1	0.863	3	77.5	3	9	92.5	94.2	4
5	AGAUUGUUUAGGAAGUCUA	UAGACUUCCUAAACAAUCUau	-2.5	-2.1	-1.3	-32.7	2	31.6	II	1	2	-4.3	0.859	4	74	4	6	89.5	98.4	2
39	AGAGAGAUAUUUCAACUGA	UCAGUUGAAAUAUCUCUCUca	-1.7	-2.1	-2.4	-33	1	31.6	II	1	0	-4	0.809	12	70.6	5	7	80.1	89.2	5
45	AUAUUUCAACUGAAAUCUA	UAGAUUUCAGUUGAAAUAUcu	-1.3	-1.1	-1.3	-28.2	1	21.1	II	0	1	-1	0.813	10	69.8	6	7	93.2	82.7	11
19	GUCUAAUCUCAAACCUUUU	AAAAGGUUUGAGAUUAGACuu	3.3	-2.2	-0.9	-31.1	2	31.6	Ia	5	2	9.4	0.845	5	69.4	7	6	82.3	85.6	8
18	AGUCUAAUCUCAAACCUUU	AAAGGUUUGAGAUUAGACUuc	2.2	-2.1	-0.9	-32.3	2	31.6	II	3	3	-1.6	0.785	15	68.4	8	6	82.8	81.9	12
42	GAGAUAUUUCAACUGAAAU	AUUUCAGUUGAAAUAUCUCuc	-1.2	-2.4	-1.1	-29.3	1	26.3	Ia	5	1	9.4	0.811	11	68.4	9	5	87.7	81.9	13
29	AAACCUUUUGAGAGAGAUA	UAUCUCUCUCAAAAGGUUUga	-1.1	-0.9	-1.3	-32.5	2	31.6	II	1	2	-4.3	0.837	6	68.2	10	7	84.4	86.8	7
13	UAGGAAGUCUAAUCUCAAA	UUUGAGAUUAGACUUCCUAaa	0.7	-1.3	-0.9	-32.9	2	31.6	II	2	0	3.7	0.817		67.3		8	80.5	87.1
32	CCUUUUGAGAGAGAUAUUU	AAAUAUCUCUCUCAAAAGGuu	-1.1	-3.3	-0.9	-31.4	2	31.6	Ia	4	2	5.8	0.814		65.5		5	82.3	82.8
31	ACCUUUUGAGAGAGAUAUU	AAUAUCUCUCUCAAAAGGUuu	-1.1	-2.2	-0.9	-32.7	2	31.6	II	3	2	-8.9	0.815		65		6	78.1	83.6
	siRNAs with i-Score ≥ 65 are shown

## Sheet: siRNAs for Region_19 of S gene
Supplementary Table 12 List of siRNAs predicted by i-Score Designer for the ‘conserved region 19' of the S gene
Pos.	Sense		Sec. dG	5’end	3’end	Whole dG	GC stretch	%GC	Ui-Tei	Amarzguioui	Hsieh	Takasaki	s-Biopredsi		i-Score		Reynolds	Katoh	DSIR
		Antisense											Score	Rank	Score	Rank			Score	Rank
76	GUGUCAAUUUCAACUUCAA	UUGAAGUUGAAAUUGACACau	1.7	-2.2	-0.9	-30.8	1	31.6	Ia	4	2	14.7	0.871	1	79.8	1	8	93.3	101.1	1
39	GGACCUAAAAAGUCUACUA	UAGUAGACUUUUUAGGUCCac	-2	-3.3	-1.3	-33.9	2	36.8	Ia	3	0	13.1	0.846	9	79.4	2	7	85.9	95.5	5
55	CUAAUUUGGUUAAAAACAA	UUGUUUUUAACCAAAUUAGua	0.5	-2.1	-0.9	-25.8	2	21.1	Ia	2	1	-7.3	0.869	2	79	3	9	102.9	93.4	9
52	CUACUAAUUUGGUUAAAAA	UUUUUAACCAAAUUAGUAGac	1	-2.1	-0.9	-26.2	2	21.1	Ia	4	1	4.6	0.845	10	77.7	4	10	106.7	86.6	21
56	UAAUUUGGUUAAAAACAAA	UUUGUUUUUAACCAAAUUAgu	-0.5	-1.3	-0.9	-24.6	2	15.8	II	0	1	-1.4	0.862	3	75.1	5	9	104.3	85.6	26
40	GACCUAAAAAGUCUACUAA	UUAGUAGACUUUUUAGGUCca	-0.9	-2.4	-0.9	-31.5	2	31.6	Ia	5	1	12.8	0.831	13	74.6	6	7	83.7	93.6	8
29	AACUGUUUGUGGACCUAAA	UUUAGGUCCACAAACAGUUgc	0.7	-0.9	-0.9	-34.1	2	36.8	II	2	2	-8.9	0.831	14	73.7	7	8	74.3	90.7	11
112	GUGUUCUUACUGAGUCUAA	UUAGACUCAGUAAGAACACcu	0.1	-2.2	-0.9	-33.9	1	36.8	Ia	4	0	7.5	0.828	16	72.2	8	7	65.5	90.5	14
27	GCAACUGUUUGUGGACCUA	UAGGUCCACAAACAGUUGCug	-0.3	-3.4	-1.3	-37.8	2	47.4	II	3	1	12.1	0.857	5	71.8	9	7	73.8	99.3	2
42	CCUAAAAAGUCUACUAAUU	AAUUAGUAGACUUUUUAGGuc	1.1	-3.3	-0.9	-28.9	2	26.3	Ia	5	3	5.7	0.804	25	71.7	10	8	98.9	86	24
49	AGUCUACUAAUUUGGUUAA	UUAACCAAAUUAGUAGACUuu	1	-2.1	-0.9	-30.2	2	26.3	II	3	0	-1.6	0.851		71.5		7	81.6	95.2
70	ACAAAUGUGUCAAUUUCAA	UUGAAAUUGACACAUUUGUuu	1.2	-2.2	-0.9	-29.5	1	26.3	II	1	2	-1.2	0.847		71.2		9	87.3	97.5
111	GGUGUUCUUACUGAGUCUA	UAGACUCAGUAAGAACACCug	-1	-3.3	-1.3	-36.3	2	42.1	Ib	3	1	9.7	0.856		70.5		4	68.2	99.2
86	CAACUUCAAUGGUUUAACA	UGUUAAACCAUUGAAGUUGaa	-0.3	-2.1	-2.1	-30.6	2	31.6	Ia	2	1	5.7	0.822		69.9		9	80.8	87.6
50	GUCUACUAAUUUGGUUAAA	UUUAACCAAAUUAGUAGACuu	1	-2.2	-0.9	-29	2	26.3	Ia	4	-1	10.5	0.836		69.6		8	86	90.6
28	CAACUGUUUGUGGACCUAA	UUAGGUCCACAAACAGUUGcu	0.7	-2.1	-0.9	-35.3	2	42.1	Ib	3	0	-0.3	0.826		69.1		6	67	90.5
30	ACUGUUUGUGGACCUAAAA	UUUUAGGUCCACAAACAGUug	0.7	-2.2	-0.9	-34.1	2	36.8	II	2	1	-3.9	0.86		68.5		8	73.9	94.6
106	GCACAGGUGUUCUUACUGA	UCAGUAAGAACACCUGUGCcu	-1.8	-3.4	-2.4	-38.1	2	47.4	Ia	3	0	7.5	0.779		68.3		7	64.7	89.5
36	UGUGGACCUAAAAAGUCUA	UAGACUUUUUAGGUCCACAaa	-2.5	-2.1	-1.3	-34.7	2	36.8	II	1	1	0.9	0.82		67.4		5	85.4	89.9
31	CUGUUUGUGGACCUAAAAA	UUUUUAGGUCCACAAACAGuu	0.7	-2.1	-0.9	-32.8	2	36.8	Ia	4	0	0.1	0.83		67.3		8	72.7	90.8
92	CAAUGGUUUAACAGGCACA	UGUGCCUGUUAAACCAUUGaa	0.3	-2.1	-2.1	-35.2	3	42.1	II	2	1	-0.3	0.808		66.7		6	75.4	84
48	AAGUCUACUAAUUUGGUUA	UAACCAAAUUAGUAGACUUuu	1	-0.9	-1.3	-30.2	2	26.3	II	2	1	-1.7	0.834		66.4		6	81.2	90.4
54	ACUAAUUUGGUUAAAAACA	UGUUUUUAACCAAAUUAGUag	1.2	-2.2	-2.1	-27.1	2	21.1	II	1	1	-8.9	0.8		66.2		7	92.2	82.3
63	GUUAAAAACAAAUGUGUCA	UGACACAUUUGUUUUUAACca	1.1	-2.2	-2.1	-28.3	1	26.3	Ib	3	1	15.5	0.776		65.8		6	95.8	85.2
43	CUAAAAAGUCUACUAAUUU	AAAUUAGUAGACUUUUUAGgu	1.1	-2.1	-0.9	-26.5	1	21.1	Ia	4	1	2.3	0.804		65.3		8	100.5	83.3
41	ACCUAAAAAGUCUACUAAU	AUUAGUAGACUUUUUAGGUcc	1.1	-2.2	-1.1	-30.2	2	26.3	II	4	1	1.4	0.702		65.2		6	91.2	78.7
	siRNAs with i-Score ≥ 65 are shown

[truncated: 10 more sheets: siRNAs for Region_22 of S gene, siRNAs for Region_23 of S gene, siRNAs for Region_28 of S gene, siRNAs for Region_29 of S gene, siRNAs for Region_30 of S gene, siRNAs for Region_31 of S gene, siRNAs for Region_33 of S gene, siRNAs for Region_34 of S gene, siRNAs for Region_40 of S gene, siRNAs for Region_41 of S gene]
