# Supplementary material for: Design of siRNA molecules for silencing of membrane glycoprotein, nucleocapsid phosphoprotein, and surface glycoprotein genes of SARS-CoV2
Source: J Genet Eng Biotechnol. 2022 Apr 28;20:65. doi: 10.1186/s43141-022-00346-z (PMC9047631; doi:10.1186/s43141-022-00346-z)
Supplement: Supplementary file 16 — Additional file 16: Supplementary Table 16. List of siRNAs obtained at step 1 for M, N & S genes [file 43141_2022_346_MOESM16_ESM.xlsx]

## Sheet: Membrane Glycoprotein
Supplementary Table 16: List of siRNAs obtained at step 1 for M, N & S genes
siRNAs obtained at Step 1 for M gene
Conserved Region #6
siRNA ID	Position (RNAxs)	Target sequence	siRNA sequence (Antisense/ Guide)	Sense/ Passsenger	i-Score Designer (Position/ Score)	siDirect*	siRNA Scales (≤ 30)	OligoWalk*
M6.1	75	CAATCCAGAAACTAACATT	AAUGUUAGUUUCUGGAUUGaa	CAAUCCAGAAACUAACAUU	(57/ 6)	No	18	Yes
M6.2	20	GCTACTTCATTGCTTCTTT	AAAGAAGCAAUGAAGUAGC	GCUACUUCAUUGCUUCUUU	(2/ 4)	No	14	Yes
M6.3	67	TGGTCATTCAATCCAGAAA	UUUCUGGAUUGAAUGACCAca	UGGUCAUUCAAUCCAGAAA	(49/ 5)	No	21	Yes
M6.4	58	CGTTCCATGTGGTCATTCA	UGAAUGACCACAUGGAACGcg	CGUUCCAUGUGGUCAUUCA	(40/ 2)	No	9	Yes
M6.5	59	GTTCCATGTGGTCATTCAA	UUGAAUGACCACAUGGAACgc	GUUCCAUGUGGUCAUUCAA	(41/ 3)	No	16	Yes
Conserved Region #8
siRNA ID	Position (RNAxs)	Target sequence	siRNA sequence (Antisense/ Guide)	Sense/ Passsenger	i-Score Designer (Position/ Score)	siDirect*	siRNA Scales (≤ 30)	OligoWalk*
M8.1	109	GCTACATCACGAACGCTTT	AAAGCGUUCGUGAUGUAGCaa	GCUACAUCACGAACGCUUU	(91/ 3)	No	14	Yes
M8.2	122	CGCTTTCTTATTACAAATT	AAUUUGUAAUAAGAAAGCGuu	CGCUUUCUUAUUACAAAUU	(104/ 7)	No	11	Yes
M8.3	116	CACGAACGCTTTCTTATTA	UAAUAAGAAAGCGUUCGUGau	CACGAACGCUUUCUUAUUA	(98/ 6)	No	8	Yes
M8.4	113	CATCACGAACGCTTTCTTA	UAAGAAAGCGUUCGUGAUGua	CAUCACGAACGCUUUCUUA	(95/ 9)	No	9	Yes
M8.5	118	CGAACGCTTTCTTATTACA	UGUAAUAAGAAAGCGUUCGug	CGAACGCUUUCUUAUUACA	(100/ 1)	No	4	Yes
M8.6	119	GAACGCTTTCTTATTACAA	UUGUAAUAAGAAAGCGUUCgu	GAACGCUUUCUUAUUACAA	(101/ 2)	No	8	Yes
M8.7	81	CAAGGACCTGCCTAAAGAA	UUCUUUAGGCAGGUCCUUGau	CAAGGACCUGCCUAAAGAA	(63/5)	No	10	Yes
M8.8	121	ACGCTTTCTTATTACAAAT	AUUUGUAAUAAGAAAGCGUuc	ACGCUUUCUUAUUACAAAU	(103/-)	No	20	Yes
M8.9	90	GCCTAAAGAAATCACTGTT	AACAGUGAUUUCUUUAGGCag	GCCUAAAGAAAUCACUGUU	(72/-)	No	16	Yes
	* Asterisk indicates whether a particlular siRNA was predicted by a particular programme
	Total number of siRNAs = 14

## Sheet: Nucleocapsid Phosphoprotein
	Supplementary Table 16 siRNAs obtained at Step 1 for N gene
Conserved Region #4
siRNA ID	Position (RNAxs)	Target sequence	siRNA sequence (Antisense/ Guide)	Sense/ Passsenger	i-Score Designer (Position/ Score)	siDirect (Position)	siRNA Scales (≤ 30)	OligoWalk*
N4.1	135	CCAAGATGGTATTTCTACT	AGUAGAAAUACCAUCUUGGac	CCAAGAUGGUAUUUCUACU	(117/-)	115-137	22	Yes
Conserved Region #10
siRNA ID	Position (RNAxs)	Target sequence	siRNA sequence (Antisense/ Guide)	Sense/ Passsenger	i-Score Designer (Position/ Score)	siDirect (Position)	siRNA Scales (≤ 30)	OligoWalk*
N10.1	43	CCAAACTGTCACTAAGAAA	UUUCUUAGUGACAGUUUGGcc	CCAAACUGUCACUAAGAAA	(25/ 5)	Yes	17	Yes
N10.2	107	ACTAAAGCATACAATGTAA	UUACAUUGUAUGCUUUAGUgg	ACUAAAGCAUACAAUGUAA	(89/ 2)	Yes	4	Yes
N10.3	44	CAAACTGTCACTAAGAAAT	AUUUCUUAGUGACAGUUUGgc	CAAACUGUCACUAAGAAAU	(26/-)	24-46	15	Yes
Conserved Region #11
siRNA ID	Position (RNAxs)	Target sequence	siRNA sequence (Antisense/ Guide)	Sense/ Passsenger	i-Score Designer (Position/ Score)	siDirect (Position)	siRNA Scales (≤ 30)	OligoWalk*
N11.1	60	CAAAGATCCAAATTTCAAA	UUUGAAAUUUGGAUCUUUGuc	CAAAGAUCCAAAUUUCAAA	(42/ 4)	40-62	9	Yes
N11.2	58	GACAAAGATCCAAATTTCA	UGAAAUUUGGAUCUUUGUCau	GACAAAGAUCCAAAUUUCA	(40/ 6)	38-60	15	Yes
	* Asterisk indicates whether a particlular siRNA was predicted by a particular programme
	Total number of siRNAs = 6

## Sheet: Spike Glycoprotein
Supplementary Table 16 siRNAs obtained at Step 1 for S gene
Conserved Region #1
siRNA ID	Position (RNAxs)	Target sequence	siRNA sequence (Antisense/ Guide)	Sense/ Passsenger	i-Score Designer (Position/ Score)	siDirect (Position)	siRNA Scales (≤ 30)	OligoWalk*
S1.1	41	GCATACACTAATTCTTTCA	UGAAAGAAUUAGUGUAUGCag	GCAUACACUAAUUCUUUCA	(23/ 4)	21-43	13	Yes
Conserved Region #5
siRNA ID	Position (RNAxs)	Target sequence	siRNA sequence (Antisense/ Guide)	Sense/ Passsenger	i-Score Designer (Position/ Score)	siDirect (Position)	siRNA Scales (≤ 30)	OligoWalk
S5.1	75	GTGAATTTCAATTTTGTAA	UUACAAAAUUGAAAUUCACag	GUGAAUUUCAAUUUUGUAA	(57/ 6)	55-77	10	Yes
S5.2	73	CTGTGAATTTCAATTTTGT	ACAAAAUUGAAAUUCACAGac	CUGUGAAUUUCAAUUUUGU	(55/-)	53-75	24	Yes
Conserved Region #6
siRNA ID	Position (RNAxs)	Target sequence	siRNA sequence (Antisense/ Guide)	Sense/ Passsenger	i-Score Designer (Position/ Score)	siDirect (Position)	siRNA Scales (≤ 30)	OligoWalk
S6.1	96	GGTAATTTCAAAAATCTTA	UAAGAUUUUUGAAAUUACCcu	GGUAAUUUCAAAAAUCUUA	(78/ 1)	76-98	7	Yes
S6.2	95	GGGTAATTTCAAAAATCTT	AAGAUUUUUGAAAUUACCCug	GGGUAAUUUCAAAAAUCUU	(77/ 4)	75-97	4	Yes
S6.3	138	GATGGTTATTTTAAAATAT	AUAUUUUAAAAUAACCAUCaa	GAUGGUUAUUUUAAAAUAU	(120/ 3)	118-140	16	Yes
S6.4	131	GAATATTGATGGTTATTTT	AAAAUAACCAUCAAUAUUCuu	GAAUAUUGAUGGUUAUUUU	(113/ 6)	111-133	4	Yes
S6.5	141	GGTTATTTTAAAATATATT	AAUAUAUUUUAAAAUAACCau	GGUUAUUUUAAAAUAUAUU	(123/ 8)	121-143	17	Yes
S6.6	87	GGAAAACAGGGTAATTTCA	UGAAAUUACCCUGUUUUCCuu	GGAAAACAGGGUAAUUUCA	(69/ 10)	67-89	10	Yes
S6.7	145	ATTTTAAAATATATTCTAA	UUAGAAUAUAUUUUAAAAUaa	AUUUUAAAAUAUAUUCUAA	(127/-)	125-147	20	Yes
S6.8	140	TGGTTATTTTAAAATATAT	AUAUAUUUUAAAAUAACCAuc	UGGUUAUUUUAAAAUAUAU	(122/-)	120-142	28	Yes
S6.9	134	TATTGATGGTTATTTTAAA	UUUAAAAUAACCAUCAAUAuu	UAUUGAUGGUUAUUUUAAA	(116/-)	114-136	15	Yes
S6.10	88	GAAAACAGGGTAATTTCAA	UUGAAAUUACCCUGUUUUCcu	GAAAACAGGGUAAUUUCAA	(70/-)	68-90	10	Yes
S6.11	133	ATATTGATGGTTATTTTAA	UUAAAAUAACCAUCAAUAUuc	AUAUUGAUGGUUAUUUUAA	(115/-)	113-135	24	Yes
Conserved Region #9
siRNA ID	Position (RNAxs)	Target sequence	siRNA sequence (Antisense/ Guide)	Sense/ Passsenger	i-Score Designer (Position/ Score)	siDirect (Position)	siRNA Scales (≤ 30)	OligoWalk
S9.1	79	GACTTTTCTATTAAAATAT	AUAUUUUAAUAGAAAAGUCcu	GACUUUUCUAUUAAAAUAU	(61/ 7)	59-81	20	Yes
S9.2	78	GGACTTTTCTATTAAAATA	UAUUUUAAUAGAAAAGUCCua	GGACUUUUCUAUUAAAAUA	(60/ 1)	58-80	1	Yes
S9.3	80	ACTTTTCTATTAAAATATA	UAUAUUUUAAUAGAAAAGUcc	ACUUUUCUAUUAAAAUAUA	(62/ 4)	60-82	17	Yes
S9.4	81	CTTTTCTATTAAAATATAA	UUAUAUUUUAAUAGAAAAGuc	CUUUUCUAUUAAAAUAUAA	(63/ 3)	61-83	19	Yes
Conserved Region #10
siRNA ID	Position (RNAxs)	Target sequence	siRNA sequence (Antisense/ Guide)	Sense/ Passsenger	i-Score Designer (Position/ Score)	siDirect (Position)	siRNA Scales (≤ 30)	OligoWalk
S10.1	61	GAAAAAGGAATCTATCAAA	UUUGAUAGAUUCCUUUUUCua	GAAAAAGGAAUCUAUCAAA	(43/ 4)	41-63	5	Yes
S10.2	119	GATTTCCTAATATTACAAA	UUUGUAAUAUUAGGAAAUCua	GAUUUCCUAAUAUUACAAA	(101/ 8)	99-121	7	Yes
S10.3	67	GGAATCTATCAAACTTCTA	UAGAAGUUUGAUAGAUUCCuu	GGAAUCUAUCAAACUUCUA	(49/ 2)	47-69	7	Yes
Conserved Region #12
siRNA ID	Position (RNAxs)	Target sequence	siRNA sequence (Antisense/ Guide)	Sense/ Passsenger	i-Score Designer (Position/ Score)	siDirect (Position)	siRNA Scales (≤ 30)	OligoWalk
S12.1	96	CATCATTTTCCACTTTTAA	UUAAAAGUGGAAAAUGAUGcg	CAUCAUUUUCCACUUUUAA	(78/ 2)	76-98	6	Yes
Conserved Region #14
siRNA ID	Position (RNAxs)	Target sequence	siRNA sequence (Antisense/ Guide)	Sense/ Passsenger	i-Score Designer (Position/ Score)	siDirect (Position)	siRNA Scales (≤ 30)	OligoWalk
S14.1	22	GCTGATTATAATTATAAAT	AUUUAUAAUUAUAAUCAGCaa	GCUGAUUAUAAUUAUAAAU	(4/ 5)	2-24'	21	Yes
S14.2	24	TGATTATAATTATAAATTA	UAAUUUAUAAUUAUAAUCAgc	UGAUUAUAAUUAUAAAUUA	(6/ 1)	4-26'	21	Yes
S14.3	74	GGAATTCTAACAATCTTGA	UCAAGAUUGUUAGAAUUCCaa	GGAAUUCUAACAAUCUUGA	(56/ 10)	54-76	13	Yes
S14.4	75	GAATTCTAACAATCTTGAT	AUCAAGAUUGUUAGAAUUCca	GAAUUCUAACAAUCUUGAU	(57/-)	55-77	19	Yes
S14.5	23	CTGATTATAATTATAAATT	AAUUUAUAAUUAUAAUCAGca	CUGAUUAUAAUUAUAAAUU	(5/-)	3-25'	26	Yes
Conserved Region #19
siRNA ID	Position (RNAxs)	Target sequence	siRNA sequence (Antisense/ Guide)	Sense/ Passsenger	i-Score Designer (Position/ Score)	siDirect (Position)	siRNA Scales (≤ 30)	OligoWalk
S19.1	94	GTGTCAATTTCAACTTCAA	UUGAAGUUGAAAUUGACACau	GUGUCAAUUUCAACUUCAA	(76/ 1)	74-96	5	Yes
S19.2	70	CTACTAATTTGGTTAAAAA	UUUUUAACCAAAUUAGUAGac	CUACUAAUUUGGUUAAAAA	(52/ 4)	50-72	14	Yes
S19.3	60	CCTAAAAAGTCTACTAATT	AAUUAGUAGACUUUUUAGGuc	CCUAAAAAGUCUACUAAUU	(42/ 10)	40-62	12	Yes
S19.4	68	GTCTACTAATTTGGTTAAA	UUUAACCAAAUUAGUAGACuu	GUCUACUAAUUUGGUUAAA	(50/-)	48-70	12	Yes
S19.5	61	CTAAAAAGTCTACTAATTT	AAAUUAGUAGACUUUUUAGgu	CUAAAAAGUCUACUAAUUU	(43/-)	41-63	20	Yes
S19.6	59	ACCTAAAAAGTCTACTAAT	AUUAGUAGACUUUUUAGGUcc	ACCUAAAAAGUCUACUAAU	(41/-)	39-61	25	Yes
Conserved Region #28
siRNA ID	Position (RNAxs)	Target sequence	siRNA sequence (Antisense/ Guide)	Sense/ Passsenger	i-Score Designer (Position/ Score)	siDirect (Position)	siRNA Scales (≤ 30)	OligoWalk
S28.1	196	GGTTTTAATTTTTCACAAA	UUUGUGAAAAAUUAAAACCac	GGUUUUAAUUUUUCACAAA	(178/ 1)	176-198	6	Yes
S28.2	74	GTTTTTGTACACAATTAAA	UUUAAUUGUGUACAAAAACug	GUUUUUGUACACAAUUAAA	(56/ 3)	54-76	3	Yes
S28.3	73	AGTTTTTGTACACAATTAA	UUAAUUGUGUACAAAAACUgc	AGUUUUUGUACACAAUUAA	(55/ 5)	53-75	16	Yes
S28.4	72	CAGTTTTTGTACACAATTA	UAAUUGUGUACAAAAACUGcc	CAGUUUUUGUACACAAUUA	(54/ 2)	52-74	6	Yes
S28.5	113	CTGTTGAACAAGACAAAAA	UUUUUGUCUUGUUCAACAGcu	CUGUUGAACAAGACAAAAA	(95/-)	93-115	11	Yes
S28.6	154	GTCAAACAAATTTACAAAA	UUUUGUAAAUUUGUUUGACuu	GUCAAACAAAUUUACAAAA	(136/-)	134-156	12	Yes
S28.7	197	GTTTTAATTTTTCACAAAT	AUUUGUGAAAAAUUAAAACca	GUUUUAAUUUUUCACAAAU	(179/-)	177-199	24	Yes
S28.8	167	ACAAAACACCACCAATTAA	UUAAUUGGUGGUGUUUUGUaa	ACAAAACACCACCAAUUAA	(149/-)	147-169	17	Yes
S28.9	105	TGGAATAGCTGTTGAACAA	UUGUUCAACAGCUAUUCCAgu	UGGAAUAGCUGUUGAACAA	(87/-)	85-107	12	Yes
S28.10	201	TAATTTTTCACAAATATTA	UAAUAUUUGUGAAAAAUUAaa	UAAUUUUUCACAAAUAUUA	(183/-)	181-203	23	No
S28.11	168	CAAAACACCACCAATTAAA	UUUAAUUGGUGGUGUUUUGua	CAAAACACCACCAAUUAAA	(150/-)	148-170	7	Yes
S28.12	71	GCAGTTTTTGTACACAATT	AAUUGUGUACAAAAACUGCca	GCAGUUUUUGUACACAAUU	(53/-)	51-73	18	Yes
S28.13	51	CAATCTTTTGTTGCAATAT	AUAUUGCAACAAAAGAUUGcu	CAAUCUUUUGUUGCAAUAU	(33/-)	31-53	16	Yes
Conserved Region #30
siRNA ID	Position (RNAxs)	Target sequence	siRNA sequence (Antisense/ Guide)	Sense/ Passsenger	i-Score Designer (Position/ Score)	siDirect (Position)	siRNA Scales (≤ 30)	OligoWalk
S30.1	32	CATTTGTGCACAAAAGTTT	AAACUUUUGUGCACAAAUGag	CAUUUGUGCACAAAAGUUU	(14/ 9)	12-34'	9	Yes
Conserved Region #31
siRNA ID	Position (RNAxs)	Target sequence	siRNA sequence (Antisense/ Guide)	Sense/ Passsenger	i-Score Designer (Position/ Score)	siDirect (Position)	siRNA Scales (≤ 30)	OligoWalk
S31.1	63	GCTTATAGGTTTAATGGTA	UACCAUUAAACCUAUAAGCca	GCUUAUAGGUUUAAUGGUA	(45/ 1)	43-65	4	Yes
S31.2	56	GCAAATGGCTTATAGGTTT	AAACCUAUAAGCCAUUUGCau	GCAAAUGGCUUAUAGGUUU	(38/ 5)	36-58	11	Yes
S31.3	62	GGCTTATAGGTTTAATGGT	ACCAUUAAACCUAUAAGCCau	GGCUUAUAGGUUUAAUGGU	(44/-)	42-64	23	Yes
S31.4	64	CTTATAGGTTTAATGGTAT	AUACCAUUAAACCUAUAAGcc	CUUAUAGGUUUAAUGGUAU	(46/-)	44-66	20	Yes
Conserved Region #33
siRNA ID	Position (RNAxs)	Target sequence	siRNA sequence (Antisense/ Guide)	Sense/ Passsenger	i-Score Designer (Position/ Score)	siDirect (Position)	siRNA Scales (≤ 30)	OligoWalk
S33.1	62	GCAATTTCAAGTGTTTTAA	UUAAAACACUUGAAAUUGCac	GCAAUUUCAAGUGUUUUAA	(44/ 4)	42-64	14	Yes
S33.2	63	CAATTTCAAGTGTTTTAAA	UUUAAAACACUUGAAAUUGca	CAAUUUCAAGUGUUUUAAA	(45/ 2)	43-65	4	Yes
S33.3	69	CAAGTGTTTTAAATGATAT	AUAUCAUUUAAAACACUUGaa	CAAGUGUUUUAAAUGAUAU	(51/ 6)	49-71	10	Yes
S33.4	21	CTTTAAACACGCTTGTTAA	UUAACAAGCGUGUUUAAAGcu	CUUUAAACACGCUUGUUAA	(3/5)	1-23'	10	Yes
S33.5	69	CAAGTGTTTTAAATGATAT	AUAUCAUUUAAAACACUUGaa	CAAGUGUUUUAAAUGAUAU	(51/6)	49-71	10	Yes
S33.6	61	TGCAATTTCAAGTGTTTTA	UAAAACACUUGAAAUUGCAcc	UGCAAUUUCAAGUGUUUUA	(43/-)	41-63	24	Yes
Conserved Region #34
siRNA ID	Position (RNAxs)	Target sequence	siRNA sequence (Antisense/ Guide)	Sense/ Passsenger	i-Score Designer (Position/ Score)	siDirect (Position)	siRNA Scales (≤ 30)	OligoWalk
S34.1	140	TAATCTTGCTGCTACTAAA	UUUAGUAGCAGCAAGAUUAgc	UAAUCUUGCUGCUACUAAA	(122/-)	120-142	13	Yes
S34.2	91	CATATGTGACTCAACAATT	AAUUGUUGAGUCACAUAUGuc	CAUAUGUGACUCAACAAUU	(73/-)	71-93	16	Yes
Conserved Region #40
siRNA ID	Position (RNAxs)	Target sequence	siRNA sequence (Antisense/ Guide)	Sense/ Passsenger	i-Score Designer (Position/ Score)	siDirect (Position)	siRNA Scales (≤ 30)	OligoWalk
S40.1	117	GAGTTAGATAAATATTTTA	UAAAAUAUUUAUCUAACUCcu	GAGUUAGAUAAAUAUUUUA	(99/ 1)	97-119	10	Yes
S40.2	116	GGAGTTAGATAAATATTTT	AAAAUAUUUAUCUAACUCCuc	GGAGUUAGAUAAAUAUUUU	(98/ 2)	96-118	10	Yes
S40.3	118	AGTTAGATAAATATTTTAA	UUAAAAUAUUUAUCUAACUcc	AGUUAGAUAAAUAUUUUAA	(100/ 4)	98-120	21	Yes
S40.4	122	AGATAAATATTTTAAGAAT	AUUCUUAAAAUAUUUAUCUaa	AGAUAAAUAUUUUAAGAAU	(104/7)	102-124	22	Yes
Conserved Region #41
siRNA ID	Position (RNAxs)	Target sequence	siRNA sequence (Antisense/ Guide)	Sense/ Passsenger	i-Score Designer (Position/ Score)	siDirect (Position)	siRNA Scales (≤ 30)	OligoWalk
S41.1	106	AGTATGAGCAGTATATAAA	UUUAUAUACUGCUCAUACUuu	AGUAUGAGCAGUAUAUAAA	(88/-)	86-108	10	Yes
S41.2	103	GAAAGTATGAGCAGTATAT	AUAUACUGCUCAUACUUUCca	GAAAGUAUGAGCAGUAUAU	(85/-)	83-105	14	Yes
S41.3	172	TAGTAATGGTGACAATTAT	AUAAUUGUCACCAUUACUAug	UAGUAAUGGUGACAAUUAU	(154/-)	152-174	16	Yes
	* Asterisk indicates whether a particlular siRNA was predicted by a particular programme
	Total number of siRNAs = 66
