# Supplementary material for: Design of siRNA molecules for silencing of membrane glycoprotein, nucleocapsid phosphoprotein, and surface glycoprotein genes of SARS-CoV2
Source: J Genet Eng Biotechnol. 2022 Apr 28;20:65. doi: 10.1186/s43141-022-00346-z (PMC9047631; doi:10.1186/s43141-022-00346-z)
Supplement: Supplementary file 17 — Additional file 17: Supplementary Table 17. List of siRNAs obtained at step 2 for M, N & S genes [file 43141_2022_346_MOESM17_ESM.xlsx]

## Sheet: Membrane Glycoprotein
Supplementary Table 17: List of siRNAs obtained at step 2 for M, N & S genes
siRNAs obtained at Step 2 for M gene
Conserved Region #6
Unique No.	Target sequence	siRNA sequence (Antisense/ Guide)	Sense/ Passsenger	Whole dG value	% GC	i-Score/Rank
M6.1	CAATCCAGAAACTAACATT	AAUGUUAGUUUCUGGAUUGaa	CAAUCCAGAAACUAACAUU	-31	31.6	66.2/-
M6.2	GCTACTTCATTGCTTCTTT	AAAGAAGCAAUGAAGUAGC	GCUACUUCAUUGCUUCUUU	-33.3	36.8	69.7/9
Conserved Region #8
Unique No.	Target sequence	siRNA sequence (Antisense/ Guide)	Sense/ Passsenger	Whole dG value	% GC	i-Score/Rank
M8.3	CACGAACGCTTTCTTATTA	UAAUAAGAAAGCGUUCGUGau	CACGAACGCUUUCUUAUUA	-31.9	36.8	70.3/-
M8.4	CATCACGAACGCTTTCTTA	UAAGAAAGCGUUCGUGAUGua	CAUCACGAACGCUUUCUUA	-34.2	42.1	67.7/10
M8.5	CGAACGCTTTCTTATTACA	UGUAAUAAGAAAGCGUUCGug	CGAACGCUUUCUUAUUACA	-31.9	36.8	75.2/1
M8.6	GAACGCTTTCTTATTACAA	UUGUAAUAAGAAAGCGUUCgu	GAACGCUUUCUUAUUACAA	-30.4	31.6	72.2/4
M8.9	GCCTAAAGAAATCACTGTT	AACAGUGAUUUCUUUAGGCag	GCCUAAAGAAAUCACUGUU	-33.3	36.8	66.9/-
	Total number of siRNAs = 7

## Sheet: Nucleocapsid Phosphoprotein
Supplementary Table 17 siRNAs obtained at Step 2 for N gene
Conserved Region #4
Unique No.	siRNA sequence (Antisense/ Guide)	Sense/ Passsenger	Whole dG value	% GC	i-Score/Rank
N4.1	AGUAGAAAUACCAUCUUGGac	CCAAGAUGGUAUUUCUACU	-33.8	36.8	65.4/6
Conserved Region #10
Unique No.	siRNA sequence (Antisense/ Guide)	Sense/ Passsenger	Whole dG value	% GC	i-Score/Rank
N10.1	UUUCUUAGUGACAGUUUGGcc	CCAAACUGUCACUAAGAAA	-33.1	36.8	74.5/3
N10.3	AUUUCUUAGUGACAGUUUGgc	CAAACUGUCACUAAGAAAU	-30.9	31.6	65.5/5
Conserved Region #11
Unique No.	siRNA sequence (Antisense/ Guide)	Sense/ Passsenger	Whole dG value	% GC	i-Score/Rank
N11.2	UGAAAUUUGGAUCUUUGUCau	GACAAAGAUCCAAAUUUCA	-31.1	31.6	73.6/4
	Total number of siRNAs = 4

## Sheet: Spike Glycoprotein
Supplementary Table 17 siRNAs obtained at Step 2 for S gene
Conserved Region #1
Unique No.	siRNA sequence (Antisense/ Guide)	Sense/ Passsenger	Whole dG	GC Content	i-Score/Rank
S1.1	UGAAAGAAUUAGUGUAUGCag	GCAUACACUAAUUCUUUCA	-31.5	31.6	69.9
Conserved Region #6
Unique No.	siRNA sequence (Antisense/ Guide)	Sense/ Passsenger	Whole dG	GC Content	i-Score/Rank
S6.6	UGAAAUUACCCUGUUUUCCuu	GGAAAACAGGGUAAUUUCA	-33.2	36.8	76.9
S6.10	UUGAAAUUACCCUGUUUUCcu	GAAAACAGGGUAAUUUCAA	-30.8	31.6	70.5
Conserved Region #10
Unique No.	siRNA sequence (Antisense/ Guide)	Sense/ Passsenger	Whole dG	GC Content	i-Score/Rank
S10.3	UAGAAGUUUGAUAGAUUCCuu	GGAAUCUAUCAAACUUCUA	-31.9	31.6	79
Conserved Region #14
Unique No.	siRNA sequence (Antisense/ Guide)	Sense/ Passsenger	Whole dG	GC Content	i-Score/Rank
S14.3	UCAAGAUUGUUAGAAUUCCaa	GGAAUUCUAACAAUCUUGA	-31.5	31.6	72.3
Conserved Region #19
Unique No.	siRNA sequence (Antisense/ Guide)	Sense/ Passsenger	Whole dG	GC Content	i-Score/Rank
S19.1	UUGAAGUUGAAAUUGACACau	GUGUCAAUUUCAACUUCAA	-30.8	31.6	79.8
Conserved Region #28
Unique No.	siRNA sequence (Antisense/ Guide)	Sense/ Passsenger	Whole dG	GC Content	i-Score/Rank
S28.5	UUUUUGUCUUGUUCAACAGcu	CUGUUGAACAAGACAAAAA	-30.3	31.6	72.7
S28.8	UUAAUUGGUGGUGUUUUGUaa	ACAAAACACCACCAAUUAA	-31.6	31.6	71.3
S28.9	UUGUUCAACAGCUAUUCCAgu	UGGAAUAGCUGUUGAACAA	-34.5	36.8	70.2
S28.11	UUUAAUUGGUGGUGUUUUGua	CAAAACACCACCAAUUAAA	-30.3	31.6	69.9
S28.12	AAUUGUGUACAAAAACUGCca	GCAGUUUUUGUACACAAUU	-30.5	31.6	69.7
Conserved Region #30
Unique No.	siRNA sequence (Antisense/ Guide)	Sense/ Passsenger	Whole dG	GC Content	i-Score/Rank
S30.1	AAACUUUUGUGCACAAAUGag	CAUUUGUGCACAAAAGUUU	-30	31.6'	68.5
Conserved Region #31
Unique No.	siRNA sequence (Antisense/ Guide)	Sense/ Passsenger	Whole dG	GC Content	i-Score/Rank
S31.1	UACCAUUAAACCUAUAAGCca	GCUUAUAGGUUUAAUGGUA	-31.7	31.6	79.2
S31.2	AAACCUAUAAGCCAUUUGCau	GCAAAUGGCUUAUAGGUUU	-33.3	36.8	71.9
S31.3	ACCAUUAAACCUAUAAGCCau	GGCUUAUAGGUUUAAUGGU	-33.7	36.8	65.7
Conserved Region #33
Unique No.	siRNA sequence (Antisense/ Guide)	Sense/ Passsenger	Whole dG	GC Content	i-Score/Rank
S33.4	UUAACAAGCGUGUUUAAAGcu	CUUUAAACACGCUUGUUAA	-29.7	31.6	74.6
Conserved Region #34
Unique No.	siRNA sequence (Antisense/ Guide)	Sense/ Passsenger	Whole dG	GC Content	i-Score/Rank	*
S34.1	UUUAGUAGCAGCAAGAUUAgc	UAAUCUUGCUGCUACUAAA	-32.6	31.6	71.1
S34.2	AAUUGUUGAGUCACAUAUGuc	CAUAUGUGACUCAACAAUU	-31.3	31.6	67.4
Conserved Region #41
Unique No.	siRNA sequence (Antisense/ Guide)	Sense/ Passsenger	Whole dG	GC Content	i-Score/Rank
S41.2	AUAUACUGCUCAUACUUUCca	GAAAGUAUGAGCAGUAUAU	-32.1	31.6	70.2
	Total number of siRNAs = 19
