# Supplementary material for: Design of siRNA molecules for silencing of membrane glycoprotein, nucleocapsid phosphoprotein, and surface glycoprotein genes of SARS-CoV2
Source: J Genet Eng Biotechnol. 2022 Apr 28;20:65. doi: 10.1186/s43141-022-00346-z (PMC9047631; doi:10.1186/s43141-022-00346-z)
Supplement: Supplementary file 18 — Additional file 18: Supplementary Table 18. List of siRNAs obtained at step 3 for M, N & S genes [file 43141_2022_346_MOESM18_ESM.xlsx]

## Sheet: Membrane Glycoprotein
Supplementary Table 18: List of siRNAs obtained at step 3 for M, N & S genes
siRNAs obtained at Step 3 for S gene
Conserved Region #6
siRNA ID	siRNA sequence (Antisense/ Guide)	Sense/ Passsenger	Free Energy of Folding	Whole dG value	% GC content	i-Score/Rank
M6.1	AAUGUUAGUUUCUGGAUUGaa	CAAUCCAGAAACUAACAUU	1.5	-31	31.6	66.2/-
M6.2	AAAGAAGCAAUGAAGUAGC	GCUACUUCAUUGCUUCUUU	1.6	-33.3	36.8	69.7/9
Conserved Region #8
siRNA ID	siRNA sequence (Antisense/ Guide)	Sense/ Passsenger	Free Energy of Folding	Whole dG value	% GC content	i-Score/Rank
M8.3	UAAUAAGAAAGCGUUCGUGau	CACGAACGCUUUCUUAUUA	1.7	-31.9	36.8	70.3/-
M8.4	UAAGAAAGCGUUCGUGAUGua	CAUCACGAACGCUUUCUUA	1.6	-34.2	42.1	67.7/10
M8.5	UGUAAUAAGAAAGCGUUCGug	CGAACGCUUUCUUAUUACA	1.7	-31.9	36.8	75.2/1
M8.6	UUGUAAUAAGAAAGCGUUCgu	GAACGCUUUCUUAUUACAA	1.7	-30.4	31.6	72.2/4
M8.9	AACAGUGAUUUCUUUAGGCag	GCCUAAAGAAAUCACUGUU	1.7	-33.3	36.8	66.9/-
	Total number of siRNAs = 7

## Sheet: Nucleocapsid Phosphoprotein
Supplementary Table 18 siRNAs obtained at Step 3 for N gene
Conserved Region #4
siRNA ID	siRNA sequence (Antisense/ Guide)	Sense/ Passsenger	Free Energy of Folding	Whole dG value	% GC content	i-Score/Rank
N4.1	AGUAGAAAUACCAUCUUGGac	CCAAGAUGGUAUUUCUACU	1.7	-33.8	36.8	65.4/6
Conserved Region #10
siRNA ID	siRNA sequence (Antisense/ Guide)	Sense/ Passsenger	Free Energy of Folding	Whole dG value	% GC content	i-Score/Rank
N10.1	UUUCUUAGUGACAGUUUGGcc	CCAAACUGUCACUAAGAAA	1.8	-33.1	36.8	74.5/3
N10.3	AUUUCUUAGUGACAGUUUGgc	CAAACUGUCACUAAGAAAU	1.8	-30.9	31.6	65.5/5
Conserved Region #11
siRNA ID	siRNA sequence (Antisense/ Guide)	Sense/ Passsenger	Free Energy of Folding	Whole dG value	% GC content	i-Score/Rank
N11.2	UGAAAUUUGGAUCUUUGUCau	GACAAAGAUCCAAAUUUCA	1.7	-31.1	31.6	73.6/4
	Total number of siRNAs = 4

## Sheet: Spike Glycoprotein
Supplementary Table 18: List of siRNAs obtained at step 3 for M, N & S genes
siRNAs obtained at Step 3 for S gene
Conserved Region #1
siRNA ID	siRNA sequence (Antisense/ Guide)	Sense/ Passsenger	Free Energy of Folding	Whole dG value	GC Content	i-Score
S1.1	UGAAAGAAUUAGUGUAUGCag	GCAUACACUAAUUCUUUCA	1.8	-31.5	31.6	69.9
Conserved Region #6
siRNA ID	siRNA sequence (Antisense/ Guide)	Sense/ Passsenger	Free Energy of Folding	Whole dG value	GC Content	i-Score
S6.6	UGAAAUUACCCUGUUUUCCuu	GGAAAACAGGGUAAUUUCA	1.5	-33.2	36.8	76.9
S6.10	UUGAAAUUACCCUGUUUUCcu	GAAAACAGGGUAAUUUCAA	1.5	-30.8	31.6	70.5
Conserved Region #10
siRNA ID	siRNA sequence (Antisense/ Guide)	Sense/ Passsenger	Free Energy of Folding	Whole dG value	GC Content	i-Score
S10.3	UAGAAGUUUGAUAGAUUCCuu	GGAAUCUAUCAAACUUCUA	1.5	-31.9	31.6	79
Conserved Region #14
siRNA ID	siRNA sequence (Antisense/ Guide)	Sense/ Passsenger	Free Energy of Folding	Whole dG value	GC Content	i-Score
S14.3	UCAAGAUUGUUAGAAUUCCaa	GGAAUUCUAACAAUCUUGA	1.6	-31.5	31.6	72.3
Conserved Region #19
siRNA ID	siRNA sequence (Antisense/ Guide)	Sense/ Passsenger	Free Energy of Folding	Whole dG value	GC Content	i-Score
S19.1	UUGAAGUUGAAAUUGACACau	GUGUCAAUUUCAACUUCAA	1.8	-30.8	31.6	79.8
Conserved Region #28
siRNA ID	siRNA sequence (Antisense/ Guide)	Sense/ Passsenger	Free Energy of Folding	Whole dG value	GC Content	i-Score/Rank
S28.5	UUUUUGUCUUGUUCAACAGcu	CUGUUGAACAAGACAAAAA	1.6	-30.3	31.6	72.7
S28.8	UUAAUUGGUGGUGUUUUGUaa	ACAAAACACCACCAAUUAA	1.8	-31.6	31.6	71.3
S28.9	UUGUUCAACAGCUAUUCCAgu	UGGAAUAGCUGUUGAACAA	1.7	-34.5	36.8	70.2
S28.11	UUUAAUUGGUGGUGUUUUGua	CAAAACACCACCAAUUAAA	1.8	-30.3	31.6	69.9
S28.12	AAUUGUGUACAAAAACUGCca	GCAGUUUUUGUACACAAUU	1.7	-30.5	31.6	69.7
Conserved Region #30							*
siRNA ID	siRNA sequence (Antisense/ Guide)	Sense/ Passsenger	Free Energy of Folding	Whole dG value	GC Content	i-Score/Rank
S30.1	AAACUUUUGUGCACAAAUGag	CAUUUGUGCACAAAAGUUU	1.6	-30	31.6'	68.5
Conserved Region #31
siRNA ID	siRNA sequence (Antisense/ Guide)	Sense/ Passsenger	Free Energy of Folding	Whole dG value	GC Content	i-Score/Rank
S31.1	UACCAUUAAACCUAUAAGCca	GCUUAUAGGUUUAAUGGUA	1.8	-31.7	31.6	79.2
S31.2	AAACCUAUAAGCCAUUUGCau	GCAAAUGGCUUAUAGGUUU	1.9	-33.3	36.8	71.9
S31.3	ACCAUUAAACCUAUAAGCCau	GGCUUAUAGGUUUAAUGGU	1.8	-33.7	36.8	65.7
Conserved Region #33
siRNA ID	siRNA sequence (Antisense/ Guide)	Sense/ Passsenger	Free Energy of Folding	Whole dG value	% GC content	i-Score/Rank
S33.4	UUAACAAGCGUGUUUAAAGcu	CUUUAAACACGCUUGUUAA	1.7	-29.7	31.6	74.6
Conserved Region #34
siRNA ID	siRNA sequence (Antisense/ Guide)	Sense/ Passsenger	Free Energy of Folding	Whole dG value	% GC content	i-Score/Rank
S34.1	UUUAGUAGCAGCAAGAUUAgc	UAAUCUUGCUGCUACUAAA	1.8	-32.6	31.6	71.1
S34.2	AAUUGUUGAGUCACAUAUGuc	CAUAUGUGACUCAACAAUU	1.7	-31.3	31.6	67.4
Conserved Region #41
siRNA ID	siRNA sequence (Antisense/ Guide)	Sense/ Passsenger	Free Energy of Folding	Whole dG value	% GC content	i-Score/Rank
S41.2	AUAUACUGCUCAUACUUUCca	GAAAGUAUGAGCAGUAUAU	1.8	-32.1	31.6	70.2
	Total number of siRNAs = 19
