# Supplementary material for: Design of siRNA molecules for silencing of membrane glycoprotein, nucleocapsid phosphoprotein, and surface glycoprotein genes of SARS-CoV2
Source: J Genet Eng Biotechnol. 2022 Apr 28;20:65. doi: 10.1186/s43141-022-00346-z (PMC9047631; doi:10.1186/s43141-022-00346-z)
Supplement: Supplementary file 19 — Additional file 19: Supplementary Table 19. List of siRNAs obtained at step 4 for M, N & S genes [file 43141_2022_346_MOESM19_ESM.xlsx]

## Sheet: Membrane Glycoprotein
Supplementary Table 19: List of siRNAs obtained at Step 4 for M, N & S genes
siRNAs obtained at Step 4 for M gene
Conserved Region #8
siRNA ID	Target Sequence (21 + 2 nt)	siRNA sequence (Antisense/ Guide) 21 nt	Sense/ Passsenger (19 nt)	Free Energy of Binding	Free Energy of Folding	Whole dG	GC Content	i-Score/Rank
M8.3	ATCACGAACGCTTTCTTATTACA	UAAUAAGAAAGCGUUCGUGau	CACGAACGCUUUCUUAUUA	-30.8	1.7	-31.9	36.8	70.3/-
M8.4	TACATCACGAACGCTTTCTTATT	UAAGAAAGCGUUCGUGAUGua	CAUCACGAACGCUUUCUUA	-33.2	1.6	-34.2	42.1	67.7/10
M8.5	CACGAACGCTTTCTTATTACAAA	UGUAAUAAGAAAGCGUUCGug	CGAACGCUUUCUUAUUACA	-32.4	1.7	-31.9	36.8	75.2/1
M8.6	ACGAACGCTTTCTTATTACAAAT	UUGUAAUAAGAAAGCGUUCgu	GAACGCUUUCUUAUUACAA	-30.7	1.7	-30.4	31.6	72.2/4
M8.9	CTGCCTAAAGAAATCACTGTTGC	AACAGUGAUUUCUUUAGGCag	GCCUAAAGAAAUCACUGUU	-33.6	1.7	-33.3	36.8	66.9/-
	Total number of siRNAs = 5

## Sheet: Nucleocapsid Phosphoprotein
Supplementary Table 19 siRNAs obtained at Step 4 for N gene
Conserved Region #4
siRNA ID	Position (siDirect)	Target Sequence (21 + 2 nt)	siRNA sequence (Antisense/ Guide) 21 nt	Sense/ Passsenger (19 nt)	Free Energy of Binding	Free Energy of Folding	Whole dG	GC Content	i-Score/Rank
N4.1	115-137	GTCCAAGATGGTATTTCTACTAC	AGUAGAAAUACCAUCUUGGac	CCAAGAUGGUAUUUCUACU	-34.5	1.7	-33.8	36.8	65.4/6
Conserved Region #10
siRNA ID	Position (siDirect)	Target Sequence (21 + 2 nt)	siRNA sequence (Antisense/ Guide) 21 nt	Sense/ Passsenger (19 nt)	Free Energy of Binding	Free Energy of Folding	Whole dG	GC Content	i-Score/Rank
N10.1	23-45	GGCCAAACTGTCACTAAGAAATC	UUUCUUAGUGACAGUUUGGcc	CCAAACUGUCACUAAGAAA	-35.8	1.8	-33.1	36.8	74.5/3
N10.3	24-46	GCCAAACTGTCACTAAGAAATCT	AUUUCUUAGUGACAGUUUGgc	CAAACUGUCACUAAGAAAU	-33.1	1.8	-30.9	31.6	65.5/5
Conserved Region #11
siRNA ID	Position (siDirect)	Target Sequence (21 + 2 nt)	siRNA sequence (Antisense/ Guide) 21 nt	Sense/ Passsenger (19 nt)	Free Energy of Binding	Free Energy of Folding	Whole dG	GC Content	i-Score/Rank
N11.2	38-60	ATGACAAAGATCCAAATTTCAAA	UGAAAUUUGGAUCUUUGUCau	GACAAAGAUCCAAAUUUCA	-30	1.7	-31.1	31.6	73.6/4
	Total number of siRNAs = 4

## Sheet: Spike Glycoprotein
Supplementary Table 19: List of siRNAs obtained at Step 4 for M, N & S genes
siRNAs obtained at Step 4 for S gene
Conserved Region #1
siRNA ID	Position (siDirect)	Target Sequence (21 + 2 nt)	siRNA sequence (Antisense/ Guide) 21 nt	Sense/ Passsenger (19 nt)	Free Energy of Binding	Free Energy of Folding	Whole dG	GC Content	i-Score/ Rank
S1.1	21-43	CTGCATACACTAATTCTTTCACA	UGAAAGAAUUAGUGUAUGCag	GCAUACACUAAUUCUUUCA	-31.6	1.8	-31.5	31.6	69.9
Conserved Region #6
siRNA ID	Position (siDirect)	Target Sequence (21 + 2 nt)	siRNA sequence (Antisense/ Guide) 21 nt	Sense/ Passsenger (19 nt)	Free Energy of Binding	Free Energy of Folding	Whole dG	GC Content	i-Score/ Rank
S6.6	67-89	AAGGAAAACAGGGTAATTTCAAA	UGAAAUUACCCUGUUUUCCuu	GGAAAACAGGGUAAUUUCA	-31.9	1.5	-33.2	36.8	76.9
S6.10	68-90	AGGAAAACAGGGTAATTTCAAAA	UUGAAAUUACCCUGUUUUCcu	GAAAACAGGGUAAUUUCAA	-31.9	1.5	-30.8	31.6	70.5
Conserved Region #10
siRNA ID	Position (siDirect)	Target Sequence (21 + 2 nt)	siRNA sequence (Antisense/ Guide) 21 nt	Sense/ Passsenger (19 nt)	Free Energy of Binding	Free Energy of Folding	Whole dG	GC Content	i-Score/ Rank
S10.3	47-69	AAGGAATCTATCAAACTTCTAAC	UAGAAGUUUGAUAGAUUCCuu	GGAAUCUAUCAAACUUCUA	-30.6	1.5	-31.9	31.6	79
Conserved Region #14
Unique No.	Position (siDirect)	Target Sequence (21 + 2 nt)	siRNA sequence (Antisense/ Guide) 21 nt	Sense/ Passsenger (19 nt)	Free Energy of Binding	Free Energy of Folding	Whole dG	GC Content	i-Score/ Rank
S14.3	54-76	TTGGAATTCTAACAATCTTGATT	UCAAGAUUGUUAGAAUUCCaa	GGAAUUCUAACAAUCUUGA	-30	1.6	-31.5	31.6	72.3
Conserved Region #28
siRNA ID	Position (siDirect)	Target Sequence (21 + 2 nt)	siRNA sequence (Antisense/ Guide) 21 nt	Sense/ Passsenger (19 nt)	Free Energy of Binding	Free Energy of Folding	Whole dG	GC Content	i-Score/ Rank
S28.5	93-115	AGCTGTTGAACAAGACAAAAACA	UUUUUGUCUUGUUCAACAGcu	CUGUUGAACAAGACAAAAA	-31.2	1.6	-30.3	31.6	72.7
S28.9	85-107	ACTGGAATAGCTGTTGAACAAGA	UUGUUCAACAGCUAUUCCAgu	UGGAAUAGCUGUUGAACAA	-34.5	1.7	-34.5	36.8	70.2
S28.12	51-73	TGGCAGTTTTTGTACACAATTAA	AAUUGUGUACAAAAACUGCca	GCAGUUUUUGUACACAAUU	-31.5	1.7	-30.5	31.6	69.7
Conserved Region #30
siRNA ID	Position (siDirect)	Target Sequence (21 + 2 nt)	siRNA sequence (Antisense/ Guide) 21 nt	Sense/ Passsenger (19 nt)	Free Energy of Binding	Free Energy of Folding	Whole dG	GC Content	i-Score/ Rank
S30.1	12-34'	CTCATTTGTGCACAAAAGTTTAA	AAACUUUUGUGCACAAAUGag	CAUUUGUGCACAAAAGUUU	-30.6	1.6	-30	31.6'	68.5
Conserved Region #31
siRNA ID	Position (siDirect)	Target Sequence (21 + 2 nt)	siRNA sequence (Antisense/ Guide) 21 nt	Sense/ Passsenger (19 nt)	Free Energy of Binding	Free Energy of Folding	Whole dG	GC Content	i-Score/ Rank
S31.1	43-65	TGGCTTATAGGTTTAATGGTATT	UACCAUUAAACCUAUAAGCca	GCUUAUAGGUUUAAUGGUA	-32.6	1.8	-31.7	31.6	79.2
S31.2	36-58	ATGCAAATGGCTTATAGGTTTAA	AAACCUAUAAGCCAUUUGCau	GCAAAUGGCUUAUAGGUUU	-32.1	1.9	-33.3	36.8	71.9
S31.3	42-64	ATGGCTTATAGGTTTAATGGTAT	ACCAUUAAACCUAUAAGCCau	GGCUUAUAGGUUUAAUGGU	-32.5	1.8	-33.7	36.8	65.7
Conserved Region #33
siRNA ID	Position (siDirect)	Target Sequence (21 + 2 nt)	siRNA sequence (Antisense/ Guide) 21 nt	Sense/ Passsenger (19 nt)	Free Energy of Binding	Free Energy of Folding	Whole dG	GC Content	i-Score/ Rank
S33.4	1-23'	AGCTTTAAACACGCTTGTTAAAC	UUAACAAGCGUGUUUAAAGcu	CUUUAAACACGCUUGUUAA	-30.9	1.7	-29.7	31.6	74.6
Conserved Region #34
siRNA ID	Position (siDirect)	Target Sequence (21 + 2 nt)	siRNA sequence (Antisense/ Guide) 21 nt	Sense/ Passsenger (19 nt)	Free Energy of Binding	Free Energy of Folding	Whole dG	GC Content	i-Score/ Rank
S34.1	120-142	GCTAATCTTGCTGCTACTAAAAT	UUUAGUAGCAGCAAGAUUAgc	UAAUCUUGCUGCUACUAAA	-34.3	1.8	-32.6	31.6	71.1
S34.2	71-93	GACATATGTGACTCAACAATTAA	AAUUGUUGAGUCACAUAUGuc	CAUAUGUGACUCAACAAUU	-32	1.7	-31.3	31.6	67.4
Conserved Region #41
siRNA ID	Position (siDirect)	Target Sequence (21 + 2 nt)	siRNA sequence (Antisense/ Guide) 21 nt	Sense/ Passsenger (19 nt)	Free Energy of Binding	Free Energy of Folding	Whole dG	GC Content	i-Score/ Rank
S41.2	83-105	TGGAAAGTATGAGCAGTATATAA	AUAUACUGCUCAUACUUUCca	GAAAGUAUGAGCAGUAUAU	-33.1	1.8	-32.1	31.6	70.2
	Total number of siRNAs = 16
